# Supplementary material for: Exploring virus relationships based on virus-host protein-protein interaction network
Source: BMC Syst Biol. 2011 Dec 23;5(Suppl 3):S11. doi: 10.1186/1752-0509-5-S3-S11 (PMC3287566; doi:10.1186/1752-0509-5-S3-S11)
Supplement: Additional file 1 — This file contains the GO terms of human proteins that correspond to separation of HIV-1 and HIV-2. [file 1752-0509-5-S3-S11-S1.txt]

HV1LW
GO:0004435
GO:0045086
GO:0005887
GO:0003674
GO:0002230
GO:0005634
GO:0004435
GO:0045086
GO:0005887
GO:0006337
GO:0005515
GO:0033151
GO:0000166
GO:0005487
GO:0005487
GO:0051028
GO:0005215
GO:0005487
GO:0005515
GO:0005215
GO:0051028
GO:0051028
GO:0005515
GO:0051028
GO:0005487
GO:0003682
GO:0005215
GO:0005515
GO:0005215
GO:0051028
GO:0003676
GO:0005515
GO:0005634
GO:0005634
GO:0006355
GO:0005634
GO:0006606
GO:0003674
GO:0002230
GO:0005634
GO:0004435
GO:0045086
GO:0005887
GO:0006337
GO:0005515
GO:0005634
GO:0033151
GO:0000166
GO:0005487
GO:0005487
GO:0051028
GO:0005215
GO:0005487
GO:0005515
GO:0005215
GO:0051028
GO:0051028
GO:0005515
GO:0051028
GO:0005487
GO:0003682
GO:0005215
GO:0005515
GO:0005215
GO:0051028
GO:0003676
GO:0005515
GO:0005634
GO:0006355
GO:0005634
GO:0046604
GO:0000166
GO:0006606
GO:0003682
GO:0051028
GO:0051028
GO:0000166
GO:0000166
GO:0003674
GO:0002230
GO:0005634
GO:0004435
GO:0045086
GO:0005262
GO:0005887
GO:0005515
GO:0005515
GO:0006337
GO:0005515
GO:0033151
GO:0000166
GO:0005487
GO:0005487
GO:0051028
GO:0005215
GO:0005487
GO:0005515
GO:0005215
GO:0051028
GO:0051028
GO:0005515
GO:0051028
GO:0005487
GO:0003682
GO:0005215
GO:0005515
GO:0005215
GO:0051028
GO:0003676
GO:0005515
GO:0005634
GO:0006355
GO:0005634
GO:0006606
GO:0005515
GO:0051028
GO:0000166
GO:0005515
GO:0003674
GO:0002230
GO:0005634
GO:0004435
GO:0045086
GO:0005887
GO:0005515
GO:0006337
GO:0005515
GO:0033151
GO:0000166
GO:0005487
GO:0005487
GO:0051028
GO:0005215
GO:0005487
GO:0005515
GO:0005215
GO:0051028
GO:0051028
GO:0005515
GO:0051028
GO:0005487
GO:0003682
GO:0005215
GO:0005515
GO:0005215
GO:0051028
GO:0003676
GO:0005515
GO:0005634
GO:0006355
GO:0005634
GO:0006606
GO:0051028
GO:0005515
GO:0000166
GO:0005515
GO:0006611
GO:0050769
GO:0050769
GO:0050769
GO:0050769
GO:0005515
GO:0005215
GO:0005215
GO:0005515
GO:0005515
GO:0005515
GO:0005515
GO:0005515
GO:0005515
GO:0005515
GO:0005515
GO:0005215
GO:0005215
GO:0000166
GO:0005515
GO:0045086
GO:0042101
GO:0045086
GO:0005515
GO:0048247
GO:0005515
GO:0000166
GO:0000166
GO:0000166
GO:0005515
GO:0005515
GO:0005515
GO:0005515
GO:0005515
GO:0000166
GO:0000166
GO:0005515
HV1MF
GO:0004435
GO:0045086
GO:0005887
GO:0005634
HV2D1
GO:0005515
GO:0005215
GO:0005215
GO:0005515
GO:0005515
GO:0005515
GO:0005515
GO:0005515
GO:0005515
GO:0005515
GO:0005515
GO:0005215
GO:0005215
GO:0000166
GO:0005515
GO:0045086
GO:0042101
GO:0045086
GO:0005515
GO:0048247
GO:0005515
GO:0000166
GO:0000166
GO:0000166
GO:0005515
GO:0000166
GO:0000166
GO:0005515
HV1LA
GO:0000166
GO:0000166
GO:0000166
GO:0000166
GO:0005515
GO:0005215
GO:0005215
GO:0005515
GO:0005515
GO:0005515
GO:0005515
GO:0005515
GO:0005515
GO:0005515
GO:0005515
GO:0005215
GO:0005215
GO:0000166
GO:0005515
GO:0045086
GO:0042101
GO:0045086
GO:0005515
GO:0048247
GO:0005515
GO:0000166
GO:0005515
GO:0000166
GO:0000166
GO:0005515
HV192
GO:0000079
GO:0051091
GO:0006298
GO:0008080
GO:0015629
HV2SB
GO:0005515
GO:0005215
GO:0005215
GO:0005515
GO:0005515
GO:0005515
GO:0005515
GO:0005515
GO:0005515
GO:0005515
GO:0005515
GO:0005215
GO:0005215
GO:0000166
GO:0005515
GO:0045086
GO:0042101
GO:0045086
GO:0005515
GO:0048247
GO:0005515
GO:0000166
GO:0000166
GO:0000166
GO:0005515
GO:0000166
GO:0000166
GO:0005515
HV112
GO:0005215
GO:0000166
GO:0000166
GO:0003674
GO:0002230
GO:0005634
GO:0004435
GO:0045086
GO:0005887
GO:0006337
GO:0005515
GO:0005634
GO:0033151
GO:0000166
GO:0005487
GO:0005487
GO:0051028
GO:0005215
GO:0005487
GO:0005515
GO:0005215
GO:0051028
GO:0051028
GO:0005515
GO:0051028
GO:0005487
GO:0003682
GO:0005215
GO:0005515
GO:0005215
GO:0051028
GO:0003676
GO:0005515
GO:0005634
GO:0006355
GO:0005634
GO:0046604
GO:0000166
GO:0006606
GO:0003682
GO:0051028
GO:0005515
GO:0000079
GO:0005515
GO:0000166
GO:0000166
GO:0006470
GO:0006355
GO:0006355
GO:0014037
GO:0006355
GO:0005515
GO:0006357
GO:0005515
GO:0005515
GO:0051091
GO:0000166
GO:0000166
GO:0006357
GO:0006367
GO:0006379
GO:0000166
GO:0006355
GO:0005515
GO:0005515
GO:0000166
GO:0006367
GO:0006367
GO:0006367
GO:0006356
GO:0006356
GO:0006367
GO:0006367
GO:0006367
GO:0006367
GO:0000166
GO:0006367
GO:0006367
GO:0000166
GO:0006357
GO:0006357
GO:0005515
GO:0005488
GO:0006368
GO:0006338
GO:0006355
GO:0006367
GO:0000166
GO:0030218
GO:0006357
GO:0005515
GO:0006367
GO:0006367
GO:0006367
GO:0003682
GO:0000166
GO:0005515
GO:0003674
GO:0002230
GO:0005634
GO:0004435
GO:0045086
GO:0005262
GO:0005887
GO:0005515
GO:0005515
GO:0006337
GO:0005515
GO:0033151
GO:0000166
GO:0005487
GO:0005487
GO:0051028
GO:0005215
GO:0005487
GO:0005515
GO:0005215
GO:0051028
GO:0051028
GO:0005515
GO:0051028
GO:0005487
GO:0003682
GO:0005215
GO:0005515
GO:0005215
GO:0051028
GO:0003676
GO:0005515
GO:0005634
GO:0006355
GO:0005634
GO:0006606
GO:0005515
GO:0051028
GO:0000166
GO:0005515
GO:0003674
GO:0002230
GO:0005215
GO:0005215
GO:0005215
GO:0005634
GO:0004435
GO:0045086
GO:0005887
GO:0006309
GO:0005515
GO:0006337
GO:0005515
GO:0033151
GO:0000166
GO:0005487
GO:0005487
GO:0051028
GO:0005215
GO:0005487
GO:0005515
GO:0005215
GO:0051028
GO:0051028
GO:0005515
GO:0051028
GO:0005487
GO:0003682
GO:0005215
GO:0005515
GO:0005215
GO:0051028
GO:0003676
GO:0005515
GO:0005634
GO:0006355
GO:0005634
GO:0006606
GO:0051028
GO:0000166
GO:0006611
GO:0050769
GO:0050769
GO:0050769
GO:0005515
GO:0005215
GO:0005515
GO:0005515
GO:0005515
GO:0005515
GO:0005515
GO:0005515
GO:0005515
GO:0005515
GO:0005215
GO:0005215
GO:0000166
GO:0005515
GO:0045086
GO:0042101
GO:0045086
GO:0005515
GO:0048247
GO:0005515
GO:0000166
GO:0000166
GO:0005515
GO:0005515
GO:0005515
GO:0005515
GO:0000166
GO:0000166
GO:0006337
GO:0005515
GO:0005515
HV1MN
GO:0004435
GO:0045086
GO:0005887
GO:0003674
GO:0002230
GO:0005634
GO:0004435
GO:0045086
GO:0005887
GO:0006337
GO:0005515
GO:0033151
GO:0000166
GO:0005487
GO:0005487
GO:0051028
GO:0005215
GO:0005487
GO:0005515
GO:0005215
GO:0051028
GO:0051028
GO:0005515
GO:0051028
GO:0005487
GO:0003682
GO:0005215
GO:0005515
GO:0005215
GO:0051028
GO:0003676
GO:0005515
GO:0003674
GO:0002230
GO:0005634
GO:0004435
GO:0045086
GO:0005887
GO:0006337
GO:0005515
GO:0033151
GO:0000166
GO:0005487
GO:0005487
GO:0051028
GO:0005215
GO:0005487
GO:0005515
GO:0005215
GO:0051028
GO:0051028
GO:0005515
GO:0051028
GO:0005487
GO:0003682
GO:0005215
GO:0005515
GO:0005215
GO:0051028
GO:0003676
GO:0005515
GO:0005634
GO:0005634
GO:0005634
GO:0006355
GO:0006355
GO:0005634
GO:0005634
GO:0006606
GO:0006606
GO:0003674
GO:0002230
GO:0005634
GO:0004435
GO:0045086
GO:0005887
GO:0006337
GO:0005515
GO:0005634
GO:0033151
GO:0000166
GO:0005487
GO:0005487
GO:0051028
GO:0005215
GO:0005487
GO:0005515
GO:0005215
GO:0051028
GO:0051028
GO:0005515
GO:0051028
GO:0005487
GO:0003682
GO:0005215
GO:0005515
GO:0005215
GO:0051028
GO:0003676
GO:0005515
GO:0005634
GO:0006355
GO:0005634
GO:0046604
GO:0000166
GO:0006606
GO:0003682
GO:0051028
GO:0051028
GO:0051028
GO:0005515
GO:0000079
GO:0005515
GO:0000166
GO:0000166
GO:0006470
GO:0005515
GO:0006357
GO:0005515
GO:0005515
GO:0000166
GO:0000166
GO:0006367
GO:0006379
GO:0000166
GO:0006355
GO:0005515
GO:0005515
GO:0000166
GO:0006367
GO:0006367
GO:0006367
GO:0006356
GO:0006356
GO:0006367
GO:0006367
GO:0006367
GO:0006367
GO:0000166
GO:0006367
GO:0006367
GO:0005488
GO:0006368
GO:0006338
GO:0006355
GO:0006367
GO:0000166
GO:0030218
GO:0005515
GO:0006367
GO:0006367
GO:0006367
GO:0000166
GO:0000166
GO:0000166
GO:0003674
GO:0002230
GO:0005634
GO:0004435
GO:0045086
GO:0005262
GO:0005887
GO:0005515
GO:0005515
GO:0006337
GO:0005515
GO:0033151
GO:0000166
GO:0005487
GO:0005487
GO:0051028
GO:0005215
GO:0005487
GO:0005515
GO:0005215
GO:0051028
GO:0051028
GO:0005515
GO:0051028
GO:0005487
GO:0003682
GO:0005215
GO:0005515
GO:0005215
GO:0051028
GO:0003676
GO:0005515
GO:0005634
GO:0006355
GO:0005634
GO:0006606
GO:0005515
GO:0051028
GO:0000166
GO:0005515
GO:0003674
GO:0002230
GO:0005215
GO:0005215
GO:0005215
GO:0005634
GO:0004435
GO:0045086
GO:0005887
GO:0006309
GO:0005515
GO:0006337
GO:0005515
GO:0033151
GO:0000166
GO:0005487
GO:0005487
GO:0051028
GO:0005215
GO:0005487
GO:0005515
GO:0005215
GO:0051028
GO:0051028
GO:0005515
GO:0051028
GO:0005487
GO:0003682
GO:0005215
GO:0005515
GO:0005215
GO:0051028
GO:0003676
GO:0005515
GO:0005634
GO:0006355
GO:0005634
GO:0006606
GO:0051028
GO:0000166
GO:0003674
GO:0002230
GO:0005634
GO:0004435
GO:0045086
GO:0005887
GO:0005515
GO:0006337
GO:0005515
GO:0033151
GO:0000166
GO:0005487
GO:0005487
GO:0051028
GO:0005215
GO:0005487
GO:0005515
GO:0005215
GO:0051028
GO:0051028
GO:0005515
GO:0051028
GO:0005487
GO:0003682
GO:0005215
GO:0005515
GO:0005215
GO:0051028
GO:0003676
GO:0005515
GO:0005634
GO:0006355
GO:0005634
GO:0006606
GO:0051028
GO:0005515
GO:0000166
GO:0005515
GO:0006611
GO:0050769
GO:0050769
GO:0050769
GO:0050769
GO:0050769
GO:0050769
GO:0005515
GO:0005215
GO:0005215
GO:0005515
GO:0005515
GO:0005515
GO:0005515
GO:0005515
GO:0005515
GO:0005515
GO:0005515
GO:0005215
GO:0005215
GO:0000166
GO:0005515
GO:0045086
GO:0042101
GO:0045086
GO:0005515
GO:0048247
GO:0005515
GO:0000166
GO:0000166
GO:0000166
GO:0005515
GO:0005515
GO:0005515
GO:0005515
GO:0005515
GO:0005515
GO:0005515
GO:0000166
GO:0000166
GO:0006337
GO:0005515
HV1W2
GO:0004435
GO:0045086
GO:0005887
GO:0003674
GO:0002230
GO:0005634
GO:0004435
GO:0045086
GO:0005887
GO:0006337
GO:0005515
GO:0033151
GO:0000166
GO:0005487
GO:0005487
GO:0051028
GO:0005215
GO:0005487
GO:0005515
GO:0005215
GO:0051028
GO:0051028
GO:0005515
GO:0051028
GO:0005487
GO:0003682
GO:0005215
GO:0005515
GO:0005215
GO:0051028
GO:0003676
GO:0005515
GO:0005634
GO:0005634
GO:0006355
GO:0005634
GO:0006606
GO:0003674
GO:0002230
GO:0005634
GO:0004435
GO:0045086
GO:0005887
GO:0006337
GO:0005515
GO:0005634
GO:0033151
GO:0000166
GO:0005487
GO:0005487
GO:0051028
GO:0005215
GO:0005487
GO:0005515
GO:0005215
GO:0051028
GO:0051028
GO:0005515
GO:0051028
GO:0005487
GO:0003682
GO:0005215
GO:0005515
GO:0005215
GO:0051028
GO:0003676
GO:0005515
GO:0005634
GO:0006355
GO:0005634
GO:0046604
GO:0000166
GO:0006606
GO:0003682
GO:0051028
GO:0051028
GO:0000166
GO:0000166
GO:0003674
GO:0002230
GO:0005634
GO:0004435
GO:0045086
GO:0005887
GO:0005515
GO:0006337
GO:0005515
GO:0033151
GO:0000166
GO:0005487
GO:0005487
GO:0051028
GO:0005215
GO:0005487
GO:0005515
GO:0005215
GO:0051028
GO:0051028
GO:0005515
GO:0051028
GO:0005487
GO:0003682
GO:0005215
GO:0005515
GO:0005215
GO:0051028
GO:0003676
GO:0005515
GO:0005634
GO:0006355
GO:0005634
GO:0006606
GO:0051028
GO:0005515
GO:0000166
GO:0005515
GO:0006611
GO:0050769
GO:0050769
GO:0050769
GO:0005515
GO:0005515
GO:0005515
HV1W1
GO:0004435
GO:0045086
GO:0005887
GO:0005634
HV2D2
GO:0005198
GO:0005515
GO:0005215
GO:0005215
GO:0005515
GO:0005515
GO:0005515
GO:0005515
GO:0005515
GO:0005515
GO:0005515
GO:0005515
GO:0005215
GO:0005215
GO:0000166
GO:0005515
GO:0045086
GO:0042101
GO:0045086
GO:0005515
GO:0048247
GO:0005515
GO:0000166
GO:0000166
GO:0000166
GO:0005515
GO:0000166
GO:0000166
GO:0005515
SIVG1
GO:0001836
HV1NA
GO:0003674
GO:0002230
GO:0005634
GO:0004435
GO:0045086
GO:0005262
GO:0005887
GO:0005515
GO:0005515
GO:0006337
GO:0005515
GO:0033151
GO:0000166
GO:0005487
GO:0005487
GO:0051028
GO:0005215
GO:0005487
GO:0005515
GO:0005215
GO:0051028
GO:0051028
GO:0005515
GO:0051028
GO:0005487
GO:0003682
GO:0005215
GO:0005515
GO:0005215
GO:0051028
GO:0003676
GO:0005515
GO:0005634
GO:0006355
GO:0005634
GO:0006606
GO:0005515
GO:0051028
GO:0000166
GO:0005515
GO:0050769
GO:0005515
HV1ND
GO:0004435
GO:0045086
GO:0005887
GO:0003674
GO:0002230
GO:0005634
GO:0004435
GO:0045086
GO:0005887
GO:0006337
GO:0005515
GO:0033151
GO:0000166
GO:0005487
GO:0005487
GO:0051028
GO:0005215
GO:0005487
GO:0005515
GO:0005215
GO:0051028
GO:0051028
GO:0005515
GO:0051028
GO:0005487
GO:0003682
GO:0005215
GO:0005515
GO:0005215
GO:0051028
GO:0003676
GO:0005515
GO:0003674
GO:0002230
GO:0005634
GO:0004435
GO:0045086
GO:0005887
GO:0006337
GO:0005515
GO:0033151
GO:0000166
GO:0005487
GO:0005487
GO:0051028
GO:0005215
GO:0005487
GO:0005515
GO:0005215
GO:0051028
GO:0051028
GO:0005515
GO:0051028
GO:0005487
GO:0003682
GO:0005215
GO:0005515
GO:0005215
GO:0051028
GO:0003676
GO:0005515
GO:0005634
GO:0005634
GO:0005634
GO:0006355
GO:0006355
GO:0005634
GO:0005634
GO:0006606
GO:0006606
GO:0003674
GO:0002230
GO:0005634
GO:0004435
GO:0045086
GO:0005887
GO:0006337
GO:0005515
GO:0005634
GO:0033151
GO:0000166
GO:0005487
GO:0005487
GO:0051028
GO:0005215
GO:0005487
GO:0005515
GO:0005215
GO:0051028
GO:0051028
GO:0005515
GO:0051028
GO:0005487
GO:0003682
GO:0005215
GO:0005515
GO:0005215
GO:0051028
GO:0003676
GO:0005515
GO:0005634
GO:0006355
GO:0005634
GO:0005634
GO:0046604
GO:0000166
GO:0006606
GO:0003682
GO:0051028
GO:0051028
GO:0051028
GO:0000166
GO:0000166
GO:0000166
GO:0003674
GO:0002230
GO:0005634
GO:0004435
GO:0045086
GO:0005262
GO:0005887
GO:0005515
GO:0005515
GO:0006337
GO:0005515
GO:0033151
GO:0000166
GO:0005487
GO:0005487
GO:0051028
GO:0005215
GO:0005487
GO:0005515
GO:0005215
GO:0051028
GO:0051028
GO:0005515
GO:0051028
GO:0005487
GO:0003682
GO:0005215
GO:0005515
GO:0005215
GO:0051028
GO:0003676
GO:0005515
GO:0005634
GO:0006355
GO:0005634
GO:0006606
GO:0005515
GO:0051028
GO:0000166
GO:0005515
GO:0003674
GO:0002230
GO:0005634
GO:0004435
GO:0045086
GO:0005887
GO:0005515
GO:0006337
GO:0005515
GO:0033151
GO:0000166
GO:0005487
GO:0005487
GO:0051028
GO:0005215
GO:0005487
GO:0005515
GO:0005215
GO:0051028
GO:0051028
GO:0005515
GO:0051028
GO:0005487
GO:0003682
GO:0005215
GO:0005515
GO:0005215
GO:0051028
GO:0003676
GO:0005515
GO:0005634
GO:0006355
GO:0005634
GO:0006606
GO:0051028
GO:0005515
GO:0000166
GO:0005515
GO:0006611
GO:0050769
GO:0050769
GO:0050769
GO:0050769
GO:0050769
GO:0005515
GO:0005215
GO:0005215
GO:0005515
GO:0005515
GO:0005515
GO:0005515
GO:0005515
GO:0005515
GO:0005515
GO:0005515
GO:0005215
GO:0005215
GO:0000166
GO:0005515
GO:0045086
GO:0042101
GO:0045086
GO:0005515
GO:0048247
GO:0005515
GO:0000166
GO:0000166
GO:0000166
GO:0005515
GO:0005515
GO:0005515
GO:0005515
GO:0005515
GO:0005515
GO:0000166
GO:0000166
GO:0005515
HV1OY
GO:0004435
GO:0045086
GO:0005887
GO:0003674
GO:0002230
GO:0005634
GO:0004435
GO:0045086
GO:0005887
GO:0006337
GO:0005515
GO:0033151
GO:0000166
GO:0005487
GO:0005487
GO:0051028
GO:0005215
GO:0005487
GO:0005515
GO:0005215
GO:0051028
GO:0051028
GO:0005515
GO:0051028
GO:0005487
GO:0003682
GO:0005215
GO:0005515
GO:0005215
GO:0051028
GO:0003676
GO:0005515
GO:0003674
GO:0002230
GO:0005634
GO:0004435
GO:0045086
GO:0005887
GO:0006337
GO:0005515
GO:0033151
GO:0000166
GO:0005487
GO:0005487
GO:0051028
GO:0005215
GO:0005487
GO:0005515
GO:0005215
GO:0051028
GO:0051028
GO:0005515
GO:0051028
GO:0005487
GO:0003682
GO:0005215
GO:0005515
GO:0005215
GO:0051028
GO:0003676
GO:0005515
GO:0005634
GO:0005634
GO:0005634
GO:0006355
GO:0006355
GO:0005634
GO:0005634
GO:0006606
GO:0006606
GO:0003674
GO:0002230
GO:0005634
GO:0004435
GO:0045086
GO:0005887
GO:0006337
GO:0005515
GO:0005634
GO:0033151
GO:0000166
GO:0005487
GO:0005487
GO:0051028
GO:0005215
GO:0005487
GO:0005515
GO:0005215
GO:0051028
GO:0051028
GO:0005515
GO:0051028
GO:0005487
GO:0003682
GO:0005215
GO:0005515
GO:0005215
GO:0051028
GO:0003676
GO:0005515
GO:0005634
GO:0006355
GO:0005634
GO:0046604
GO:0000166
GO:0006606
GO:0003682
GO:0051028
GO:0051028
GO:0051028
GO:0005515
GO:0000079
GO:0005515
GO:0000166
GO:0000166
GO:0006470
GO:0005515
GO:0006357
GO:0005515
GO:0005515
GO:0000166
GO:0000166
GO:0006367
GO:0006379
GO:0000166
GO:0006355
GO:0005515
GO:0005515
GO:0000166
GO:0006367
GO:0006367
GO:0006367
GO:0006356
GO:0006356
GO:0006367
GO:0006367
GO:0006367
GO:0006367
GO:0000166
GO:0006367
GO:0006367
GO:0005488
GO:0006368
GO:0006338
GO:0006355
GO:0006367
GO:0000166
GO:0030218
GO:0005515
GO:0006367
GO:0006367
GO:0006367
GO:0000166
GO:0000166
GO:0000166
GO:0003674
GO:0002230
GO:0005634
GO:0004435
GO:0045086
GO:0005262
GO:0005887
GO:0005515
GO:0005515
GO:0006337
GO:0005515
GO:0033151
GO:0000166
GO:0005487
GO:0005487
GO:0051028
GO:0005215
GO:0005487
GO:0005515
GO:0005215
GO:0051028
GO:0051028
GO:0005515
GO:0051028
GO:0005487
GO:0003682
GO:0005215
GO:0005515
GO:0005215
GO:0051028
GO:0003676
GO:0005515
GO:0005634
GO:0006355
GO:0005634
GO:0006606
GO:0005515
GO:0051028
GO:0000166
GO:0005515
GO:0003674
GO:0002230
GO:0005215
GO:0005215
GO:0005215
GO:0005634
GO:0004435
GO:0045086
GO:0005887
GO:0006309
GO:0005515
GO:0006337
GO:0005515
GO:0033151
GO:0000166
GO:0005487
GO:0005487
GO:0051028
GO:0005215
GO:0005487
GO:0005515
GO:0005215
GO:0051028
GO:0051028
GO:0005515
GO:0051028
GO:0005487
GO:0003682
GO:0005215
GO:0005515
GO:0005215
GO:0051028
GO:0003676
GO:0005515
GO:0005634
GO:0006355
GO:0005634
GO:0006606
GO:0051028
GO:0000166
GO:0006611
GO:0050769
GO:0050769
GO:0050769
GO:0050769
GO:0050769
GO:0005515
GO:0005215
GO:0005215
GO:0005515
GO:0005515
GO:0005515
GO:0005515
GO:0005515
GO:0005515
GO:0005515
GO:0005515
GO:0005215
GO:0005215
GO:0000166
GO:0005515
GO:0045086
GO:0042101
GO:0045086
GO:0005515
GO:0048247
GO:0005515
GO:0000166
GO:0000166
GO:0000166
GO:0005515
GO:0005515
GO:0005515
GO:0005515
GO:0005515
GO:0005515
GO:0000166
GO:0000166
GO:0006337
GO:0005515
HV1A2
GO:0004435
GO:0045086
GO:0005887
GO:0003674
GO:0002230
GO:0005634
GO:0004435
GO:0045086
GO:0005887
GO:0006337
GO:0005515
GO:0033151
GO:0000166
GO:0000166
GO:0000166
GO:0000166
GO:0000166
GO:0005487
GO:0005487
GO:0051028
GO:0005215
GO:0005487
GO:0005515
GO:0005215
GO:0051028
GO:0051028
GO:0005515
GO:0051028
GO:0005487
GO:0003682
GO:0005215
GO:0005515
GO:0005215
GO:0051028
GO:0003676
GO:0005515
GO:0003674
GO:0002230
GO:0005634
GO:0004435
GO:0045086
GO:0005887
GO:0006337
GO:0005515
GO:0033151
GO:0000166
GO:0005487
GO:0005487
GO:0051028
GO:0005215
GO:0005487
GO:0005515
GO:0005215
GO:0051028
GO:0051028
GO:0005515
GO:0051028
GO:0005487
GO:0003682
GO:0005215
GO:0005515
GO:0005215
GO:0051028
GO:0003676
GO:0005515
GO:0005634
GO:0005634
GO:0005634
GO:0006355
GO:0006355
GO:0005634
GO:0005634
GO:0006606
GO:0006606
GO:0003674
GO:0002230
GO:0005634
GO:0004435
GO:0045086
GO:0005887
GO:0006337
GO:0005515
GO:0005634
GO:0033151
GO:0000166
GO:0005487
GO:0005487
GO:0051028
GO:0005215
GO:0005487
GO:0005515
GO:0005215
GO:0051028
GO:0051028
GO:0005515
GO:0051028
GO:0005487
GO:0003682
GO:0005215
GO:0005515
GO:0005215
GO:0051028
GO:0003676
GO:0005515
GO:0005634
GO:0006355
GO:0005634
GO:0046604
GO:0000166
GO:0006606
GO:0003682
GO:0051028
GO:0051028
GO:0051028
GO:0000166
GO:0005515
GO:0000079
GO:0005515
GO:0000166
GO:0000166
GO:0006470
GO:0043123
GO:0005515
GO:0006357
GO:0005515
GO:0005515
GO:0000166
GO:0000166
GO:0006367
GO:0006379
GO:0000166
GO:0006355
GO:0005515
GO:0005515
GO:0000166
GO:0006367
GO:0006367
GO:0006367
GO:0006356
GO:0006356
GO:0006367
GO:0006367
GO:0006367
GO:0006367
GO:0000166
GO:0006367
GO:0006367
GO:0030219
GO:0005488
GO:0006368
GO:0006338
GO:0006355
GO:0006367
GO:0000166
GO:0030218
GO:0005515
GO:0006367
GO:0006367
GO:0006367
GO:0000166
GO:0000166
GO:0000166
GO:0003674
GO:0002230
GO:0005634
GO:0004435
GO:0045086
GO:0005262
GO:0005887
GO:0005515
GO:0005515
GO:0006337
GO:0005515
GO:0033151
GO:0000166
GO:0005487
GO:0005487
GO:0051028
GO:0005215
GO:0005487
GO:0005515
GO:0005215
GO:0051028
GO:0051028
GO:0005515
GO:0051028
GO:0005487
GO:0003682
GO:0005215
GO:0005515
GO:0005215
GO:0051028
GO:0003676
GO:0005515
GO:0005634
GO:0006355
GO:0005634
GO:0006606
GO:0005515
GO:0051028
GO:0000166
GO:0005515
GO:0003674
GO:0002230
GO:0005215
GO:0005215
GO:0005215
GO:0005634
GO:0004435
GO:0045086
GO:0005887
GO:0006309
GO:0005515
GO:0006337
GO:0005515
GO:0033151
GO:0000166
GO:0005487
GO:0005487
GO:0051028
GO:0005215
GO:0005487
GO:0005515
GO:0005215
GO:0051028
GO:0051028
GO:0005515
GO:0051028
GO:0005487
GO:0003682
GO:0005215
GO:0005515
GO:0005215
GO:0051028
GO:0003676
GO:0005515
GO:0005634
GO:0006355
GO:0005634
GO:0006606
GO:0051028
GO:0000166
GO:0003674
GO:0002230
GO:0005634
GO:0004435
GO:0045086
GO:0005887
GO:0005515
GO:0006337
GO:0005515
GO:0033151
GO:0000166
GO:0005487
GO:0005487
GO:0051028
GO:0005215
GO:0005487
GO:0005515
GO:0005215
GO:0051028
GO:0051028
GO:0005515
GO:0051028
GO:0005487
GO:0003682
GO:0005215
GO:0005515
GO:0005215
GO:0051028
GO:0003676
GO:0005515
GO:0005634
GO:0006355
GO:0005634
GO:0006606
GO:0051028
GO:0005515
GO:0000166
GO:0005515
GO:0006611
GO:0050769
GO:0050769
GO:0050769
GO:0050769
GO:0050769
GO:0050769
GO:0005515
GO:0005215
GO:0005215
GO:0005515
GO:0005515
GO:0005515
GO:0005515
GO:0005515
GO:0005515
GO:0005515
GO:0005515
GO:0005215
GO:0005215
GO:0000166
GO:0005515
GO:0045086
GO:0042101
GO:0045086
GO:0005515
GO:0048247
GO:0005515
GO:0000166
GO:0005515
GO:0005515
GO:0005515
GO:0005515
GO:0005515
GO:0005515
GO:0005515
GO:0000166
GO:0000166
GO:0006337
GO:0005515
HV2NZ
GO:0005515
GO:0000079
GO:0005515
GO:0000166
GO:0000166
GO:0006470
GO:0005515
GO:0006357
GO:0005515
GO:0005515
GO:0000166
GO:0000166
GO:0006367
GO:0006379
GO:0000166
GO:0006355
GO:0005515
GO:0005515
GO:0000166
GO:0006367
GO:0006367
GO:0006367
GO:0006356
GO:0006356
GO:0006367
GO:0006367
GO:0006367
GO:0006367
GO:0000166
GO:0006367
GO:0006367
GO:0005488
GO:0006368
GO:0006338
GO:0006355
GO:0006367
GO:0000166
GO:0030218
GO:0005515
GO:0006367
GO:0006367
GO:0006367
GO:0005515
GO:0005215
GO:0005215
GO:0005515
GO:0005515
GO:0005515
GO:0005515
GO:0005515
GO:0005515
GO:0005515
GO:0005515
GO:0005215
GO:0005215
GO:0000166
GO:0005515
GO:0045086
GO:0042101
GO:0045086
GO:0005515
GO:0048247
GO:0005515
GO:0000166
GO:0000166
GO:0000166
GO:0005515
GO:0000166
GO:0000166
GO:0006337
GO:0005515
HV1H2
GO:0004435
GO:0045086
GO:0005887
GO:0042613
GO:0042613
GO:0003674
GO:0002230
GO:0000166
GO:0034392
GO:0005634
GO:0005829
GO:0004435
GO:0045086
GO:0000166
GO:0007266
GO:0005887
GO:0000166
GO:0051017
GO:0000166
GO:0000166
GO:0006337
GO:0000166
GO:0000166
GO:0000166
GO:0000166
GO:0000166
GO:0005132
GO:0005515
GO:0000166
GO:0033151
GO:0000166
GO:0005856
GO:0005487
GO:0005487
GO:0051028
GO:0005215
GO:0005487
GO:0005515
GO:0005215
GO:0051028
GO:0051028
GO:0005515
GO:0051028
GO:0005487
GO:0003682
GO:0005215
GO:0005515
GO:0005215
GO:0051028
GO:0003676
GO:0005515
GO:0003674
GO:0002230
GO:0005634
GO:0004435
GO:0045086
GO:0005887
GO:0006337
GO:0005515
GO:0033151
GO:0000166
GO:0005487
GO:0005487
GO:0051028
GO:0005215
GO:0005487
GO:0005515
GO:0005215
GO:0051028
GO:0051028
GO:0005515
GO:0051028
GO:0005487
GO:0003682
GO:0005215
GO:0005515
GO:0005215
GO:0051028
GO:0003676
GO:0005515
GO:0005634
GO:0005634
GO:0005634
GO:0005783
GO:0006355
GO:0006355
GO:0005634
GO:0005634
GO:0006606
GO:0006606
GO:0003674
GO:0002230
GO:0000166
GO:0005634
GO:0005739
GO:0004435
GO:0045086
GO:0000166
GO:0000166
GO:0000166
GO:0004674
GO:0005887
GO:0000166
GO:0000166
GO:0006337
GO:0005634
GO:0006611
GO:0032376
GO:0005515
GO:0005515
GO:0005634
GO:0047429
GO:0000166
GO:0000166
GO:0006364
GO:0033151
GO:0000166
GO:0005515
GO:0005198
GO:0000166
GO:0006334
GO:0005487
GO:0005487
GO:0051028
GO:0005215
GO:0005487
GO:0005515
GO:0005215
GO:0051028
GO:0051028
GO:0005515
GO:0051028
GO:0005487
GO:0003682
GO:0005215
GO:0005515
GO:0005215
GO:0051028
GO:0003676
GO:0005515
GO:0005634
GO:0006355
GO:0000166
GO:0005634
GO:0005634
GO:0046604
GO:0000166
GO:0006606
GO:0003682
GO:0003735
GO:0000166
GO:0051028
GO:0051028
GO:0051028
GO:0000166
GO:0005515
GO:0005791
GO:0000166
GO:0005515
GO:0005887
GO:0005515
GO:0005515
GO:0005515
GO:0005515
GO:0003823
GO:0003823
GO:0004722
GO:0000159
GO:0042613
GO:0042613
GO:0005768
GO:0045580
GO:0000166
GO:0006378
GO:0004691
GO:0004679
GO:0008270
GO:0007616
GO:0007143
GO:0016021
GO:0016021
GO:0016021
GO:0007190
GO:0009755
GO:0000166
GO:0000166
GO:0009267
GO:0006707
GO:0005515
GO:0005515
GO:0006916
GO:0003676
GO:0001541
GO:0002829
GO:0001541
GO:0005515
GO:0006916
GO:0000166
GO:0005739
GO:0000166
GO:0004723
GO:0005509
GO:0001836
GO:0006355
GO:0003682
GO:0008009
GO:0002548
GO:0004871
GO:0004716
GO:0004871
GO:0008009
GO:0004871
GO:0045737
GO:0030521
GO:0005515
GO:0000079
GO:0005515
GO:0007187
GO:0031727
GO:0005887
GO:0004435
GO:0016021
GO:0045086
GO:0042101
GO:0007172
GO:0005887
GO:0042101
GO:0045086
GO:0000079
GO:0005887
GO:0005515
GO:0005887
GO:0005515
GO:0000166
GO:0000079
GO:0000166
GO:0000166
GO:0000166
GO:0000166
GO:0000166
GO:0000166
GO:0001892
GO:0005198
GO:0005198
GO:0009214
GO:0005201
GO:0007179
GO:0001764
GO:0006355
GO:0006355
GO:0045740
GO:0000166
GO:0006470
GO:0005887
GO:0005887
GO:0006099
GO:0000166
GO:0006916
GO:0046581
GO:0000166
GO:0000080
GO:0006355
GO:0006355
GO:0000166
GO:0000166
GO:0001525
GO:0006355
GO:0014037
GO:0006355
GO:0005515
GO:0006357
GO:0005515
GO:0005515
GO:0005634
GO:0000166
GO:0000166
GO:0000166
GO:0000166
GO:0005515
GO:0006306
GO:0001892
GO:0006357
GO:0003682
GO:0002862
GO:0042744
GO:0005634
GO:0004602
GO:0004602
GO:0001835
GO:0000166
GO:0000166
GO:0000166
GO:0000166
GO:0006334
GO:0006334
GO:0006334
GO:0006334
GO:0006334
GO:0006334
GO:0006334
GO:0006334
GO:0006334
GO:0006334
GO:0006334
GO:0006334
GO:0006334
GO:0006334
GO:0006334
GO:0006334
GO:0006334
GO:0006334
GO:0006334
GO:0006334
GO:0006334
GO:0006334
GO:0006334
GO:0006334
GO:0006334
GO:0006334
GO:0006334
GO:0006334
GO:0006334
GO:0006334
GO:0006334
GO:0006334
GO:0042613
GO:0042613
GO:0005887
GO:0005887
GO:0042613
GO:0042613
GO:0006355
GO:0042612
GO:0042612
GO:0000166
GO:0000166
GO:0000166
GO:0000166
GO:0000166
GO:0000166
GO:0003702
GO:0000166
GO:0004867
GO:0002693
GO:0006355
GO:0006417
GO:0005829
GO:0000166
GO:0005737
GO:0005488
GO:0005132
GO:0006917
GO:0007265
GO:0032376
GO:0005634
GO:0045191
GO:0032816
GO:0004871
GO:0005144
GO:0006935
GO:0045086
GO:0002711
GO:0004909
GO:0005152
GO:0004911
GO:0004911
GO:0050672
GO:0045740
GO:0004913
GO:0045191
GO:0001781
GO:0001525
GO:0005634
GO:0005515
GO:0006355
GO:0000175
GO:0008305
GO:0008305
GO:0050748
GO:0030593
GO:0008305
GO:0005262
GO:0005262
GO:0005262
GO:0006355
GO:0000166
GO:0000166
GO:0000166
GO:0000166
GO:0000166
GO:0000166
GO:0000166
GO:0000166
GO:0000166
GO:0006357
GO:0000166
GO:0000166
GO:0000166
GO:0000166
GO:0000166
GO:0000166
GO:0000166
GO:0000166
GO:0000166
GO:0033151
GO:0000166
GO:0005606
GO:0032224
GO:0005606
GO:0005606
GO:0005201
GO:0005198
GO:0005201
GO:0005515
GO:0006400
GO:0000166
GO:0005515
GO:0005198
GO:0005198
GO:0005198
GO:0005634
GO:0005515
GO:0000166
GO:0006367
GO:0004651
GO:0019941
GO:0003702
GO:0000166
GO:0000166
GO:0030574
GO:0001955
GO:0030574
GO:0030574
GO:0000166
GO:0000166
GO:0005634
GO:0016021
GO:0005507
GO:0005507
GO:0005507
GO:0005507
GO:0005507
GO:0005507
GO:0005507
GO:0005515
GO:0006875
GO:0006875
GO:0000166
GO:0001836
GO:0006379
GO:0000166
GO:0043020
GO:0030521
GO:0004871
GO:0030521
GO:0006355
GO:0005515
GO:0005515
GO:0000166
GO:0005887
GO:0006355
GO:0006357
GO:0032375
GO:0006355
GO:0007169
GO:0005262
GO:0005262
GO:0004972
GO:0005262
GO:0006355
GO:0006334
GO:0005634
GO:0005634
GO:0016303
GO:0016303
GO:0005515
GO:0001836
GO:0008286
GO:0005515
GO:0042730
GO:0006378
GO:0043631
GO:0043631
GO:0006366
GO:0005515
GO:0008080
GO:0000166
GO:0016787
GO:0004117
GO:0004117
GO:0004117
GO:0004118
GO:0004115
GO:0004115
GO:0004115
GO:0004115
GO:0004115
GO:0004115
GO:0000166
GO:0016303
GO:0016303
GO:0016303
GO:0004435
GO:0004435
GO:0004435
GO:0004435
GO:0006651
GO:0032959
GO:0006355
GO:0004722
GO:0004722
GO:0004722
GO:0006355
GO:0006672
GO:0004722
GO:0006606
GO:0004722
GO:0004722
GO:0006916
GO:0018105
GO:0042472
GO:0000166
GO:0000166
GO:0000166
GO:0000166
GO:0000166
GO:0000166
GO:0051436
GO:0051436
GO:0051436
GO:0051436
GO:0051436
GO:0051436
GO:0051436
GO:0051436
GO:0051436
GO:0051436
GO:0051436
GO:0051436
GO:0051436
GO:0051436
GO:0051436
GO:0000166
GO:0051436
GO:0005515
GO:0005515
GO:0005515
GO:0005515
GO:0005515
GO:0005515
GO:0005515
GO:0005515
GO:0005515
GO:0005488
GO:0005515
GO:0032024
GO:0051436
GO:0051436
GO:0005515
GO:0000166
GO:0000166
GO:0016314
GO:0016887
GO:0045892
GO:0000150
GO:0006355
GO:0005634
GO:0030521
GO:0006355
GO:0006355
GO:0000718
GO:0000166
GO:0000166
GO:0000166
GO:0000166
GO:0000166
GO:0005829
GO:0006367
GO:0006367
GO:0006367
GO:0006356
GO:0006356
GO:0006367
GO:0006367
GO:0006367
GO:0006367
GO:0000166
GO:0006367
GO:0006367
GO:0006383
GO:0006359
GO:0005634
GO:0006359
GO:0006359
GO:0006383
GO:0005634
GO:0000166
GO:0000166
GO:0004145
GO:0005887
GO:0003674
GO:0004871
GO:0006916
GO:0000166
GO:0000166
GO:0005488
GO:0005488
GO:0007173
GO:0001707
GO:0001658
GO:0005634
GO:0005515
GO:0005515
GO:0002092
GO:0006355
GO:0030219
GO:0030219
GO:0005488
GO:0006368
GO:0006338
GO:0000166
GO:0006355
GO:0006355
GO:0006367
GO:0003702
GO:0006367
GO:0006367
GO:0000166
GO:0000166
GO:0003702
GO:0006367
GO:0006367
GO:0006367
GO:0000166
GO:0003702
GO:0006352
GO:0006367
GO:0006367
GO:0006367
GO:0000166
GO:0006357
GO:0000166
GO:0000166
GO:0000166
GO:0000166
GO:0000166
GO:0000166
GO:0000166
GO:0000166
GO:0000166
GO:0000166
GO:0000166
GO:0000166
GO:0000166
GO:0000166
GO:0000166
GO:0000166
GO:0000166
GO:0000166
GO:0006367
GO:0030218
GO:0006357
GO:0006357
GO:0000166
GO:0003702
GO:0006367
GO:0006367
GO:0005515
GO:0006367
GO:0006367
GO:0006367
GO:0042791
GO:0042791
GO:0042791
GO:0006384
GO:0042791
GO:0006357
GO:0006357
GO:0006357
GO:0045893
GO:0001525
GO:0006355
GO:0004857
GO:0004857
GO:0003682
GO:0006917
GO:0002037
GO:0002037
GO:0008624
GO:0005515
GO:0005515
GO:0043123
GO:0005634
GO:0043123
GO:0006924
GO:0000166
GO:0000166
GO:0000166
GO:0005634
GO:0006355
GO:0019941
GO:0008176
GO:0045892
GO:0042327
GO:0042136
GO:0006357
GO:0000209
GO:0019941
GO:0006357
GO:0005515
GO:0005515
GO:0042730
GO:0042730
GO:0050901
GO:0001525
GO:0000166
GO:0000166
GO:0003674
GO:0002230
GO:0000166
GO:0005634
GO:0004435
GO:0045086
GO:0005262
GO:0005887
GO:0005515
GO:0005515
GO:0000166
GO:0006337
GO:0005515
GO:0033151
GO:0000166
GO:0000166
GO:0005487
GO:0005487
GO:0051028
GO:0005215
GO:0005487
GO:0005515
GO:0005215
GO:0051028
GO:0051028
GO:0005515
GO:0051028
GO:0005487
GO:0003682
GO:0005215
GO:0005515
GO:0005215
GO:0051028
GO:0003676
GO:0005515
GO:0005634
GO:0000166
GO:0000166
GO:0000166
GO:0000166
GO:0000166
GO:0000166
GO:0051436
GO:0051436
GO:0051436
GO:0051436
GO:0051436
GO:0051436
GO:0051436
GO:0051436
GO:0051436
GO:0051436
GO:0051436
GO:0051436
GO:0051436
GO:0051436
GO:0051436
GO:0000166
GO:0051436
GO:0005515
GO:0005515
GO:0005515
GO:0005515
GO:0005515
GO:0006355
GO:0005515
GO:0005515
GO:0005515
GO:0005515
GO:0005488
GO:0005515
GO:0032024
GO:0051436
GO:0051436
GO:0005515
GO:0005634
GO:0006606
GO:0005515
GO:0004145
GO:0051028
GO:0000166
GO:0005515
GO:0003674
GO:0002230
GO:0005215
GO:0005215
GO:0005215
GO:0005634
GO:0004435
GO:0045086
GO:0005887
GO:0006309
GO:0005515
GO:0006337
GO:0005515
GO:0033151
GO:0000166
GO:0005487
GO:0005487
GO:0051028
GO:0005215
GO:0005487
GO:0005515
GO:0005215
GO:0051028
GO:0051028
GO:0005515
GO:0051028
GO:0005487
GO:0003682
GO:0005215
GO:0005515
GO:0005215
GO:0051028
GO:0003676
GO:0005515
GO:0005634
GO:0006355
GO:0005634
GO:0006606
GO:0051028
GO:0000166
GO:0003674
GO:0002230
GO:0005634
GO:0004435
GO:0045086
GO:0005887
GO:0005515
GO:0006337
GO:0005515
GO:0033151
GO:0000166
GO:0005487
GO:0005487
GO:0051028
GO:0005215
GO:0005487
GO:0005515
GO:0005215
GO:0051028
GO:0051028
GO:0005515
GO:0051028
GO:0005487
GO:0003682
GO:0005215
GO:0005515
GO:0005215
GO:0051028
GO:0003676
GO:0005515
GO:0005634
GO:0006355
GO:0005634
GO:0006606
GO:0051028
GO:0005515
GO:0000166
GO:0005515
GO:0005515
GO:0050902
GO:0006611
GO:0050769
GO:0050769
GO:0050769
GO:0050769
GO:0050769
GO:0050769
GO:0006355
GO:0045892
GO:0006355
GO:0005515
GO:0001942
GO:0001525
GO:0004435
GO:0045893
GO:0005515
GO:0001942
GO:0050769
GO:0003674
GO:0006470
GO:0000086
GO:0008009
GO:0008009
GO:0045736
GO:0000166
GO:0005634
GO:0005515
GO:0005215
GO:0005215
GO:0005515
GO:0005515
GO:0005515
GO:0005515
GO:0005515
GO:0005515
GO:0005515
GO:0005515
GO:0005215
GO:0005215
GO:0000166
GO:0005515
GO:0045086
GO:0042101
GO:0045086
GO:0005515
GO:0048247
GO:0005515
GO:0000166
GO:0000166
GO:0000166
GO:0005515
GO:0005515
GO:0005515
GO:0005515
GO:0005515
GO:0005515
GO:0005515
GO:0000166
GO:0000166
GO:0006337
GO:0005515
GO:0030520
GO:0005515
HV1N5
GO:0004435
GO:0045086
GO:0005887
GO:0003674
GO:0002230
GO:0005634
GO:0004435
GO:0045086
GO:0005887
GO:0006337
GO:0005515
GO:0033151
GO:0000166
GO:0005487
GO:0005487
GO:0051028
GO:0005215
GO:0005487
GO:0005515
GO:0005215
GO:0051028
GO:0051028
GO:0005515
GO:0051028
GO:0005487
GO:0003682
GO:0005215
GO:0005515
GO:0005215
GO:0051028
GO:0003676
GO:0005515
GO:0003674
GO:0002230
GO:0005634
GO:0004435
GO:0045086
GO:0005887
GO:0006337
GO:0005515
GO:0033151
GO:0000166
GO:0005487
GO:0005487
GO:0051028
GO:0005215
GO:0005487
GO:0005515
GO:0005215
GO:0051028
GO:0051028
GO:0005515
GO:0051028
GO:0005487
GO:0003682
GO:0005215
GO:0005515
GO:0005215
GO:0051028
GO:0003676
GO:0005515
GO:0005634
GO:0005634
GO:0005634
GO:0006355
GO:0006355
GO:0005634
GO:0005634
GO:0006606
GO:0006606
GO:0051028
GO:0051028
GO:0000166
GO:0000166
GO:0003674
GO:0002230
GO:0005634
GO:0004435
GO:0045086
GO:0005262
GO:0005887
GO:0005515
GO:0005515
GO:0000166
GO:0006337
GO:0005515
GO:0033151
GO:0000166
GO:0005487
GO:0005487
GO:0051028
GO:0005215
GO:0005487
GO:0005515
GO:0005215
GO:0051028
GO:0051028
GO:0005515
GO:0051028
GO:0005487
GO:0003682
GO:0005215
GO:0005515
GO:0005215
GO:0051028
GO:0003676
GO:0005515
GO:0005634
GO:0006355
GO:0005634
GO:0006606
GO:0005515
GO:0004145
GO:0051028
GO:0000166
GO:0005515
GO:0003674
GO:0002230
GO:0005215
GO:0005215
GO:0005215
GO:0005634
GO:0004435
GO:0045086
GO:0005887
GO:0006309
GO:0005515
GO:0006337
GO:0005515
GO:0033151
GO:0000166
GO:0005487
GO:0005487
GO:0051028
GO:0005215
GO:0005487
GO:0005515
GO:0005215
GO:0051028
GO:0051028
GO:0005515
GO:0051028
GO:0005487
GO:0003682
GO:0005215
GO:0005515
GO:0005215
GO:0051028
GO:0003676
GO:0005515
GO:0005634
GO:0006355
GO:0005634
GO:0006606
GO:0051028
GO:0000166
GO:0003674
GO:0002230
GO:0005634
GO:0004435
GO:0045086
GO:0005887
GO:0005515
GO:0006337
GO:0005515
GO:0033151
GO:0000166
GO:0005487
GO:0005487
GO:0051028
GO:0005215
GO:0005487
GO:0005515
GO:0005215
GO:0051028
GO:0051028
GO:0005515
GO:0051028
GO:0005487
GO:0003682
GO:0005215
GO:0005515
GO:0005215
GO:0051028
GO:0003676
GO:0005515
GO:0005634
GO:0006355
GO:0005634
GO:0006606
GO:0051028
GO:0005515
GO:0000166
GO:0005515
GO:0050769
GO:0050769
GO:0050769
GO:0050769
GO:0050769
GO:0005515
GO:0005515
GO:0005515
GO:0005515
GO:0005515
HV1Y2
GO:0004435
GO:0045086
GO:0005887
GO:0003674
GO:0002230
GO:0005634
GO:0004435
GO:0045086
GO:0005887
GO:0006337
GO:0005515
GO:0033151
GO:0000166
GO:0005487
GO:0005487
GO:0051028
GO:0005215
GO:0005487
GO:0005515
GO:0005215
GO:0051028
GO:0051028
GO:0005515
GO:0051028
GO:0005487
GO:0003682
GO:0005215
GO:0005515
GO:0005215
GO:0051028
GO:0003676
GO:0005515
GO:0003674
GO:0002230
GO:0005634
GO:0004435
GO:0045086
GO:0005887
GO:0006337
GO:0005515
GO:0033151
GO:0000166
GO:0005487
GO:0005487
GO:0051028
GO:0005215
GO:0005487
GO:0005515
GO:0005215
GO:0051028
GO:0051028
GO:0005515
GO:0051028
GO:0005487
GO:0003682
GO:0005215
GO:0005515
GO:0005215
GO:0051028
GO:0003676
GO:0005515
GO:0005634
GO:0005634
GO:0005634
GO:0006355
GO:0006355
GO:0005634
GO:0005634
GO:0006606
GO:0006606
GO:0003674
GO:0002230
GO:0005634
GO:0004435
GO:0045086
GO:0005887
GO:0006337
GO:0005515
GO:0005634
GO:0033151
GO:0000166
GO:0005487
GO:0005487
GO:0051028
GO:0005215
GO:0005487
GO:0005515
GO:0005215
GO:0051028
GO:0051028
GO:0005515
GO:0051028
GO:0005487
GO:0003682
GO:0005215
GO:0005515
GO:0005215
GO:0051028
GO:0003676
GO:0005515
GO:0005634
GO:0006355
GO:0005634
GO:0046604
GO:0000166
GO:0006606
GO:0003682
GO:0051028
GO:0051028
GO:0051028
GO:0005515
GO:0000079
GO:0005515
GO:0000166
GO:0000166
GO:0006470
GO:0005515
GO:0006357
GO:0005515
GO:0005515
GO:0000166
GO:0000166
GO:0006367
GO:0006379
GO:0000166
GO:0006355
GO:0005515
GO:0005515
GO:0000166
GO:0006367
GO:0006367
GO:0006367
GO:0006356
GO:0006356
GO:0006367
GO:0006367
GO:0006367
GO:0006367
GO:0000166
GO:0006367
GO:0006367
GO:0005488
GO:0006368
GO:0006338
GO:0006355
GO:0006367
GO:0000166
GO:0030218
GO:0005515
GO:0006367
GO:0006367
GO:0006367
GO:0000166
GO:0000166
GO:0000166
GO:0003674
GO:0002230
GO:0005634
GO:0004435
GO:0045086
GO:0005262
GO:0005887
GO:0005515
GO:0005515
GO:0006337
GO:0005515
GO:0033151
GO:0000166
GO:0005487
GO:0005487
GO:0051028
GO:0005215
GO:0005487
GO:0005515
GO:0005215
GO:0051028
GO:0051028
GO:0005515
GO:0051028
GO:0005487
GO:0003682
GO:0005215
GO:0005515
GO:0005215
GO:0051028
GO:0003676
GO:0005515
GO:0005634
GO:0006355
GO:0005634
GO:0006606
GO:0005515
GO:0051028
GO:0000166
GO:0005515
GO:0003674
GO:0002230
GO:0005215
GO:0005215
GO:0005215
GO:0005634
GO:0004435
GO:0045086
GO:0005887
GO:0006309
GO:0005515
GO:0006337
GO:0005515
GO:0033151
GO:0000166
GO:0005487
GO:0005487
GO:0051028
GO:0005215
GO:0005487
GO:0005515
GO:0005215
GO:0051028
GO:0051028
GO:0005515
GO:0051028
GO:0005487
GO:0003682
GO:0005215
GO:0005515
GO:0005215
GO:0051028
GO:0003676
GO:0005515
GO:0005634
GO:0006355
GO:0005634
GO:0006606
GO:0051028
GO:0000166
GO:0003674
GO:0002230
GO:0005634
GO:0004435
GO:0045086
GO:0005887
GO:0005515
GO:0006337
GO:0005515
GO:0033151
GO:0000166
GO:0005487
GO:0005487
GO:0051028
GO:0005215
GO:0005487
GO:0005515
GO:0005215
GO:0051028
GO:0051028
GO:0005515
GO:0051028
GO:0005487
GO:0003682
GO:0005215
GO:0005515
GO:0005215
GO:0051028
GO:0003676
GO:0005515
GO:0005634
GO:0006355
GO:0005634
GO:0006606
GO:0051028
GO:0005515
GO:0000166
GO:0005515
GO:0006611
GO:0050769
GO:0050769
GO:0050769
GO:0050769
GO:0050769
GO:0050769
GO:0005515
GO:0005215
GO:0005215
GO:0005515
GO:0005515
GO:0005515
GO:0005515
GO:0005515
GO:0005515
GO:0005515
GO:0005515
GO:0005215
GO:0005215
GO:0000166
GO:0005515
GO:0045086
GO:0042101
GO:0045086
GO:0005515
GO:0048247
GO:0005515
GO:0000166
GO:0000166
GO:0000166
GO:0005515
GO:0005515
GO:0005515
GO:0005515
GO:0005515
GO:0005515
GO:0005515
GO:0000166
GO:0000166
GO:0006337
GO:0005515
HV1S3
GO:0004435
GO:0045086
GO:0005887
GO:0005634
GO:0003674
GO:0002230
GO:0005634
GO:0004435
GO:0045086
GO:0005887
GO:0006337
GO:0005515
GO:0005634
GO:0033151
GO:0000166
GO:0005487
GO:0005487
GO:0051028
GO:0005215
GO:0005487
GO:0005515
GO:0005215
GO:0051028
GO:0051028
GO:0005515
GO:0051028
GO:0005487
GO:0003682
GO:0005215
GO:0005515
GO:0005215
GO:0051028
GO:0003676
GO:0005515
GO:0005634
GO:0006355
GO:0005634
GO:0046604
GO:0000166
GO:0006606
GO:0003682
GO:0051028
GO:0005515
GO:0000079
GO:0005515
GO:0000166
GO:0000166
GO:0006470
GO:0005515
GO:0006357
GO:0005515
GO:0005515
GO:0000166
GO:0000166
GO:0006367
GO:0006379
GO:0000166
GO:0006355
GO:0005515
GO:0005515
GO:0000166
GO:0006367
GO:0006367
GO:0006367
GO:0006356
GO:0006356
GO:0006367
GO:0006367
GO:0006367
GO:0006367
GO:0000166
GO:0006367
GO:0006367
GO:0005488
GO:0006368
GO:0006338
GO:0006355
GO:0006367
GO:0000166
GO:0030218
GO:0005515
GO:0006367
GO:0006367
GO:0006367
GO:0000166
GO:0003674
GO:0002230
GO:0005215
GO:0005215
GO:0005215
GO:0005634
GO:0004435
GO:0045086
GO:0005887
GO:0006309
GO:0005515
GO:0006337
GO:0005515
GO:0033151
GO:0000166
GO:0005487
GO:0005487
GO:0051028
GO:0005215
GO:0005487
GO:0005515
GO:0005215
GO:0051028
GO:0051028
GO:0005515
GO:0051028
GO:0005487
GO:0003682
GO:0005215
GO:0005515
GO:0005215
GO:0051028
GO:0003676
GO:0005515
GO:0005634
GO:0006355
GO:0005634
GO:0006606
GO:0051028
GO:0000166
GO:0006611
GO:0050769
GO:0050769
GO:0005515
GO:0005215
GO:0005215
GO:0005515
GO:0005515
GO:0005515
GO:0005515
GO:0005515
GO:0005515
GO:0005515
GO:0005515
GO:0005215
GO:0005215
GO:0000166
GO:0005515
GO:0045086
GO:0042101
GO:0045086
GO:0005515
GO:0048247
GO:0005515
GO:0000166
GO:0000166
GO:0000166
GO:0005515
GO:0005515
GO:0005515
GO:0000166
GO:0000166
GO:0006337
GO:0005515
HV1SC
GO:0004435
GO:0045086
GO:0005887
GO:0005634
GO:0003674
GO:0002230
GO:0005634
GO:0004435
GO:0045086
GO:0005887
GO:0006337
GO:0005515
GO:0005634
GO:0033151
GO:0000166
GO:0005487
GO:0005487
GO:0051028
GO:0005215
GO:0005487
GO:0005515
GO:0005215
GO:0051028
GO:0051028
GO:0005515
GO:0051028
GO:0005487
GO:0003682
GO:0005215
GO:0005515
GO:0005215
GO:0051028
GO:0003676
GO:0005515
GO:0005634
GO:0006355
GO:0005634
GO:0046604
GO:0000166
GO:0006606
GO:0003682
GO:0051028
GO:0005515
GO:0000079
GO:0005515
GO:0000166
GO:0000166
GO:0006470
GO:0005515
GO:0006357
GO:0005515
GO:0005515
GO:0000166
GO:0000166
GO:0006367
GO:0006379
GO:0000166
GO:0006355
GO:0005515
GO:0005515
GO:0000166
GO:0006367
GO:0006367
GO:0006367
GO:0006356
GO:0006356
GO:0006367
GO:0006367
GO:0006367
GO:0006367
GO:0000166
GO:0006367
GO:0006367
GO:0005488
GO:0006368
GO:0006338
GO:0006355
GO:0006367
GO:0000166
GO:0030218
GO:0005515
GO:0006367
GO:0006367
GO:0006367
GO:0000166
GO:0003674
GO:0002230
GO:0005634
GO:0004435
GO:0045086
GO:0005262
GO:0005887
GO:0005515
GO:0005515
GO:0006337
GO:0005515
GO:0033151
GO:0000166
GO:0005487
GO:0005487
GO:0051028
GO:0005215
GO:0005487
GO:0005515
GO:0005215
GO:0051028
GO:0051028
GO:0005515
GO:0051028
GO:0005487
GO:0003682
GO:0005215
GO:0005515
GO:0005215
GO:0051028
GO:0003676
GO:0005515
GO:0005634
GO:0006355
GO:0005634
GO:0006606
GO:0005515
GO:0051028
GO:0000166
GO:0005515
GO:0003674
GO:0002230
GO:0005215
GO:0005215
GO:0005215
GO:0005634
GO:0004435
GO:0045086
GO:0005887
GO:0006309
GO:0005515
GO:0006337
GO:0005515
GO:0033151
GO:0000166
GO:0005487
GO:0005487
GO:0051028
GO:0005215
GO:0005487
GO:0005515
GO:0005215
GO:0051028
GO:0051028
GO:0005515
GO:0051028
GO:0005487
GO:0003682
GO:0005215
GO:0005515
GO:0005215
GO:0051028
GO:0003676
GO:0005515
GO:0005634
GO:0006355
GO:0005634
GO:0006606
GO:0051028
GO:0000166
GO:0003674
GO:0002230
GO:0005634
GO:0004435
GO:0045086
GO:0005887
GO:0005515
GO:0006337
GO:0005515
GO:0033151
GO:0000166
GO:0005487
GO:0005487
GO:0051028
GO:0005215
GO:0005487
GO:0005515
GO:0005215
GO:0051028
GO:0051028
GO:0005515
GO:0051028
GO:0005487
GO:0003682
GO:0005215
GO:0005515
GO:0005215
GO:0051028
GO:0003676
GO:0005515
GO:0005634
GO:0006355
GO:0005634
GO:0006606
GO:0051028
GO:0005515
GO:0000166
GO:0005515
GO:0006611
GO:0050769
GO:0050769
GO:0050769
GO:0050769
GO:0005515
GO:0005215
GO:0005215
GO:0005515
GO:0005515
GO:0005515
GO:0005515
GO:0005515
GO:0005515
GO:0005515
GO:0005515
GO:0005215
GO:0005215
GO:0000166
GO:0005515
GO:0045086
GO:0042101
GO:0045086
GO:0005515
GO:0048247
GO:0005515
GO:0000166
GO:0000166
GO:0000166
GO:0005515
GO:0005515
GO:0005515
GO:0005515
GO:0005515
GO:0000166
GO:0000166
GO:0006337
GO:0005515
HV2G1
GO:0005515
GO:0005215
GO:0005215
GO:0005515
GO:0005515
GO:0005515
GO:0005515
GO:0005515
GO:0005515
GO:0005515
GO:0005515
GO:0005215
GO:0005215
GO:0000166
GO:0005515
GO:0045086
GO:0042101
GO:0045086
GO:0005515
GO:0048247
GO:0005515
GO:0000166
GO:0000166
GO:0000166
GO:0005515
GO:0000166
GO:0000166
GO:0005515
HV2RO
GO:0000166
GO:0000166
GO:0005515
GO:0000079
GO:0005515
GO:0000166
GO:0000166
GO:0006470
GO:0005515
GO:0006357
GO:0005515
GO:0005515
GO:0000166
GO:0000166
GO:0006367
GO:0006379
GO:0000166
GO:0006355
GO:0005515
GO:0005515
GO:0000166
GO:0006367
GO:0006367
GO:0006367
GO:0006356
GO:0006356
GO:0006367
GO:0006367
GO:0006367
GO:0006367
GO:0000166
GO:0006367
GO:0006367
GO:0005488
GO:0006368
GO:0006338
GO:0006355
GO:0006367
GO:0000166
GO:0030218
GO:0005515
GO:0006367
GO:0006367
GO:0006367
GO:0045892
GO:0005515
GO:0005215
GO:0005215
GO:0005515
GO:0005515
GO:0005515
GO:0005515
GO:0005515
GO:0005515
GO:0005515
GO:0005515
GO:0005215
GO:0005215
GO:0000166
GO:0005515
GO:0045086
GO:0042101
GO:0045086
GO:0005515
GO:0048247
GO:0005515
GO:0000166
GO:0000166
GO:0000166
GO:0005515
GO:0000166
GO:0000166
GO:0006337
GO:0005515
HV1ZH
GO:0003674
GO:0002230
GO:0005634
GO:0004435
GO:0045086
GO:0005887
GO:0006337
GO:0005515
GO:0005634
GO:0033151
GO:0000166
GO:0005487
GO:0005487
GO:0051028
GO:0005215
GO:0005487
GO:0005515
GO:0005215
GO:0051028
GO:0051028
GO:0005515
GO:0051028
GO:0005487
GO:0003682
GO:0005215
GO:0005515
GO:0005215
GO:0051028
GO:0003676
GO:0005515
GO:0005634
GO:0006355
GO:0005634
GO:0046604
GO:0000166
GO:0006606
GO:0003682
GO:0051028
GO:0005515
GO:0000079
GO:0005515
GO:0000166
GO:0000166
GO:0006470
GO:0005515
GO:0006357
GO:0005515
GO:0005515
GO:0000166
GO:0000166
GO:0006367
GO:0006379
GO:0000166
GO:0006355
GO:0005515
GO:0005515
GO:0000166
GO:0006367
GO:0006367
GO:0006367
GO:0006356
GO:0006356
GO:0006367
GO:0006367
GO:0006367
GO:0006367
GO:0000166
GO:0006367
GO:0006367
GO:0005488
GO:0006368
GO:0006338
GO:0006355
GO:0006367
GO:0000166
GO:0030218
GO:0005515
GO:0006367
GO:0006367
GO:0006367
GO:0000166
GO:0003674
GO:0002230
GO:0005634
GO:0004435
GO:0045086
GO:0005887
GO:0005515
GO:0006337
GO:0005515
GO:0033151
GO:0000166
GO:0005487
GO:0005487
GO:0051028
GO:0005215
GO:0005487
GO:0005515
GO:0005215
GO:0051028
GO:0051028
GO:0005515
GO:0051028
GO:0005487
GO:0003682
GO:0005215
GO:0005515
GO:0005215
GO:0051028
GO:0003676
GO:0005515
GO:0005634
GO:0006355
GO:0005634
GO:0006606
GO:0051028
GO:0005515
GO:0000166
GO:0005515
GO:0006611
GO:0050769
GO:0050769
GO:0005515
GO:0005215
GO:0005215
GO:0005515
GO:0005515
GO:0005515
GO:0005515
GO:0005515
GO:0005515
GO:0005515
GO:0005515
GO:0005215
GO:0005215
GO:0000166
GO:0005515
GO:0045086
GO:0042101
GO:0045086
GO:0005515
GO:0048247
GO:0005515
GO:0000166
GO:0000166
GO:0000166
GO:0005515
GO:0005515
GO:0005515
GO:0000166
GO:0000166
GO:0006337
GO:0005515
HV1C4
GO:0004435
GO:0045086
GO:0005887
GO:0003674
GO:0002230
GO:0005634
GO:0004435
GO:0045086
GO:0005887
GO:0006337
GO:0005515
GO:0033151
GO:0000166
GO:0005487
GO:0005487
GO:0051028
GO:0005215
GO:0005487
GO:0005515
GO:0005215
GO:0051028
GO:0051028
GO:0005515
GO:0051028
GO:0005487
GO:0003682
GO:0005215
GO:0005515
GO:0005215
GO:0051028
GO:0003676
GO:0005515
GO:0003674
GO:0002230
GO:0005634
GO:0004435
GO:0045086
GO:0005887
GO:0006337
GO:0005515
GO:0033151
GO:0000166
GO:0005487
GO:0005487
GO:0051028
GO:0005215
GO:0005487
GO:0005515
GO:0005215
GO:0051028
GO:0051028
GO:0005515
GO:0051028
GO:0005487
GO:0003682
GO:0005215
GO:0005515
GO:0005215
GO:0051028
GO:0003676
GO:0005515
GO:0005634
GO:0005634
GO:0005634
GO:0006355
GO:0006355
GO:0005634
GO:0005634
GO:0006606
GO:0006606
GO:0003674
GO:0002230
GO:0005634
GO:0004435
GO:0045086
GO:0005887
GO:0006337
GO:0005515
GO:0005634
GO:0033151
GO:0000166
GO:0005487
GO:0005487
GO:0051028
GO:0005215
GO:0005487
GO:0005515
GO:0005215
GO:0051028
GO:0051028
GO:0005515
GO:0051028
GO:0005487
GO:0003682
GO:0005215
GO:0005515
GO:0005215
GO:0051028
GO:0003676
GO:0005515
GO:0005634
GO:0006355
GO:0005634
GO:0046604
GO:0000166
GO:0006606
GO:0003682
GO:0051028
GO:0051028
GO:0051028
GO:0005515
GO:0000079
GO:0005515
GO:0000166
GO:0000166
GO:0006470
GO:0005515
GO:0006357
GO:0005515
GO:0005515
GO:0000166
GO:0000166
GO:0006367
GO:0006379
GO:0000166
GO:0006355
GO:0005515
GO:0005515
GO:0000166
GO:0006367
GO:0006367
GO:0006367
GO:0006356
GO:0006356
GO:0006367
GO:0006367
GO:0006367
GO:0006367
GO:0000166
GO:0006367
GO:0006367
GO:0005488
GO:0006368
GO:0006338
GO:0006355
GO:0006367
GO:0000166
GO:0030218
GO:0005515
GO:0006367
GO:0006367
GO:0006367
GO:0000166
GO:0000166
GO:0000166
GO:0003674
GO:0002230
GO:0005215
GO:0005215
GO:0005215
GO:0005634
GO:0004435
GO:0045086
GO:0005887
GO:0006309
GO:0005515
GO:0006337
GO:0005515
GO:0033151
GO:0000166
GO:0005487
GO:0005487
GO:0051028
GO:0005215
GO:0005487
GO:0005515
GO:0005215
GO:0051028
GO:0051028
GO:0005515
GO:0051028
GO:0005487
GO:0003682
GO:0005215
GO:0005515
GO:0005215
GO:0051028
GO:0003676
GO:0005515
GO:0005634
GO:0006355
GO:0005634
GO:0006606
GO:0051028
GO:0000166
GO:0003674
GO:0002230
GO:0005634
GO:0004435
GO:0045086
GO:0005887
GO:0005515
GO:0006337
GO:0005515
GO:0033151
GO:0000166
GO:0005487
GO:0005487
GO:0051028
GO:0005215
GO:0005487
GO:0005515
GO:0005215
GO:0051028
GO:0051028
GO:0005515
GO:0051028
GO:0005487
GO:0003682
GO:0005215
GO:0005515
GO:0005215
GO:0051028
GO:0003676
GO:0005515
GO:0005634
GO:0006355
GO:0005634
GO:0006606
GO:0051028
GO:0005515
GO:0000166
GO:0005515
GO:0006611
GO:0050769
GO:0050769
GO:0050769
GO:0050769
GO:0050769
GO:0005515
GO:0005515
GO:0005515
GO:0005515
GO:0005515
GO:0006337
SIVM1
GO:0000166
HV1J3
GO:0004435
GO:0045086
GO:0005887
GO:0003674
GO:0002230
GO:0005634
GO:0004435
GO:0045086
GO:0005887
GO:0006337
GO:0005515
GO:0033151
GO:0000166
GO:0005487
GO:0005487
GO:0051028
GO:0005215
GO:0005487
GO:0005515
GO:0005215
GO:0051028
GO:0051028
GO:0005515
GO:0051028
GO:0005487
GO:0003682
GO:0005215
GO:0005515
GO:0005215
GO:0051028
GO:0003676
GO:0005515
GO:0003674
GO:0002230
GO:0005634
GO:0004435
GO:0045086
GO:0005887
GO:0006337
GO:0005515
GO:0033151
GO:0000166
GO:0005487
GO:0005487
GO:0051028
GO:0005215
GO:0005487
GO:0005515
GO:0005215
GO:0051028
GO:0051028
GO:0005515
GO:0051028
GO:0005487
GO:0003682
GO:0005215
GO:0005515
GO:0005215
GO:0051028
GO:0003676
GO:0005515
GO:0005634
GO:0005634
GO:0005634
GO:0006355
GO:0006355
GO:0005634
GO:0005634
GO:0006606
GO:0006606
GO:0003674
GO:0002230
GO:0005634
GO:0004435
GO:0045086
GO:0005887
GO:0006337
GO:0005515
GO:0005634
GO:0033151
GO:0000166
GO:0005487
GO:0005487
GO:0051028
GO:0005215
GO:0005487
GO:0005515
GO:0005215
GO:0051028
GO:0051028
GO:0005515
GO:0051028
GO:0005487
GO:0003682
GO:0005215
GO:0005515
GO:0005215
GO:0051028
GO:0003676
GO:0005515
GO:0005634
GO:0006355
GO:0005634
GO:0046604
GO:0000166
GO:0006606
GO:0003682
GO:0051028
GO:0051028
GO:0051028
GO:0000166
GO:0000166
GO:0000166
GO:0003674
GO:0002230
GO:0005634
GO:0004435
GO:0045086
GO:0005887
GO:0005515
GO:0006337
GO:0005515
GO:0033151
GO:0000166
GO:0005487
GO:0005487
GO:0051028
GO:0005215
GO:0005487
GO:0005515
GO:0005215
GO:0051028
GO:0051028
GO:0005515
GO:0051028
GO:0005487
GO:0003682
GO:0005215
GO:0005515
GO:0005215
GO:0051028
GO:0003676
GO:0005515
GO:0005634
GO:0006355
GO:0005634
GO:0006606
GO:0051028
GO:0005515
GO:0000166
GO:0005515
GO:0006611
GO:0050769
GO:0050769
GO:0050769
GO:0050769
GO:0005515
GO:0005215
GO:0005215
GO:0005515
GO:0005515
GO:0005515
GO:0005515
GO:0005515
GO:0005515
GO:0005515
GO:0005515
GO:0005215
GO:0005215
GO:0000166
GO:0005515
GO:0045086
GO:0042101
GO:0045086
GO:0005515
GO:0048247
GO:0005515
GO:0000166
GO:0000166
GO:0000166
GO:0005515
GO:0005515
GO:0005515
GO:0005515
GO:0005515
GO:0000166
GO:0000166
GO:0005515
HV1S1
GO:0004435
GO:0045086
GO:0005887
GO:0005634
GO:0003674
GO:0002230
GO:0005634
GO:0004435
GO:0045086
GO:0005887
GO:0006337
GO:0005515
GO:0005634
GO:0033151
GO:0000166
GO:0005487
GO:0005487
GO:0051028
GO:0005215
GO:0005487
GO:0005515
GO:0005215
GO:0051028
GO:0051028
GO:0005515
GO:0051028
GO:0005487
GO:0003682
GO:0005215
GO:0005515
GO:0005215
GO:0051028
GO:0003676
GO:0005515
GO:0005634
GO:0006355
GO:0005634
GO:0046604
GO:0000166
GO:0006606
GO:0003682
GO:0051028
GO:0005515
GO:0000079
GO:0005515
GO:0000166
GO:0000166
GO:0006470
GO:0005515
GO:0006357
GO:0005515
GO:0005515
GO:0000166
GO:0000166
GO:0006367
GO:0006379
GO:0000166
GO:0006355
GO:0005515
GO:0005515
GO:0000166
GO:0006367
GO:0006367
GO:0006367
GO:0006356
GO:0006356
GO:0006367
GO:0006367
GO:0006367
GO:0006367
GO:0000166
GO:0006367
GO:0006367
GO:0005488
GO:0006368
GO:0006338
GO:0006355
GO:0006367
GO:0000166
GO:0030218
GO:0005515
GO:0006367
GO:0006367
GO:0006367
GO:0000166
GO:0003674
GO:0002230
GO:0005634
GO:0004435
GO:0045086
GO:0005887
GO:0005515
GO:0006337
GO:0005515
GO:0033151
GO:0000166
GO:0005487
GO:0005487
GO:0051028
GO:0005215
GO:0005487
GO:0005515
GO:0005215
GO:0051028
GO:0051028
GO:0005515
GO:0051028
GO:0005487
GO:0003682
GO:0005215
GO:0005515
GO:0005215
GO:0051028
GO:0003676
GO:0005515
GO:0005634
GO:0006355
GO:0005634
GO:0006606
GO:0051028
GO:0005515
GO:0000166
GO:0005515
GO:0006611
GO:0050769
GO:0050769
GO:0005515
GO:0005215
GO:0005215
GO:0005515
GO:0005515
GO:0005515
GO:0005515
GO:0005515
GO:0005515
GO:0005515
GO:0005515
GO:0005215
GO:0005215
GO:0000166
GO:0005515
GO:0045086
GO:0042101
GO:0045086
GO:0005515
GO:0048247
GO:0005515
GO:0000166
GO:0000166
GO:0000166
GO:0005515
GO:0005515
GO:0005515
GO:0000166
GO:0000166
GO:0006337
GO:0005515
HV1H3
GO:0004435
GO:0045086
GO:0005887
GO:0005634
GO:0003674
GO:0002230
GO:0005634
GO:0004435
GO:0045086
GO:0005887
GO:0006337
GO:0005515
GO:0005634
GO:0033151
GO:0000166
GO:0005487
GO:0005487
GO:0051028
GO:0005215
GO:0005487
GO:0005515
GO:0005215
GO:0051028
GO:0051028
GO:0005515
GO:0051028
GO:0005487
GO:0003682
GO:0005215
GO:0005515
GO:0005215
GO:0051028
GO:0003676
GO:0005515
GO:0005634
GO:0006355
GO:0005634
GO:0046604
GO:0000166
GO:0006606
GO:0003682
GO:0051028
GO:0005515
GO:0000079
GO:0005515
GO:0000166
GO:0000166
GO:0006470
GO:0005515
GO:0006357
GO:0005515
GO:0005515
GO:0000166
GO:0000166
GO:0006367
GO:0006379
GO:0000166
GO:0006355
GO:0005515
GO:0005515
GO:0000166
GO:0006367
GO:0006367
GO:0006367
GO:0006356
GO:0006356
GO:0006367
GO:0006367
GO:0006367
GO:0006367
GO:0000166
GO:0006367
GO:0006367
GO:0005488
GO:0006368
GO:0006338
GO:0006355
GO:0006367
GO:0000166
GO:0030218
GO:0005515
GO:0006367
GO:0006367
GO:0006367
GO:0000166
GO:0003674
GO:0002230
GO:0005215
GO:0005215
GO:0005215
GO:0005634
GO:0004435
GO:0045086
GO:0005887
GO:0006309
GO:0005515
GO:0006337
GO:0005515
GO:0033151
GO:0000166
GO:0005487
GO:0005487
GO:0051028
GO:0005215
GO:0005487
GO:0005515
GO:0005215
GO:0051028
GO:0051028
GO:0005515
GO:0051028
GO:0005487
GO:0003682
GO:0005215
GO:0005515
GO:0005215
GO:0051028
GO:0003676
GO:0005515
GO:0005634
GO:0006355
GO:0005634
GO:0006606
GO:0051028
GO:0000166
GO:0003674
GO:0002230
GO:0005634
GO:0004435
GO:0045086
GO:0005887
GO:0005515
GO:0006337
GO:0005515
GO:0033151
GO:0000166
GO:0005487
GO:0005487
GO:0051028
GO:0005215
GO:0005487
GO:0005515
GO:0005215
GO:0051028
GO:0051028
GO:0005515
GO:0051028
GO:0005487
GO:0003682
GO:0005215
GO:0005515
GO:0005215
GO:0051028
GO:0003676
GO:0005515
GO:0005634
GO:0006355
GO:0005634
GO:0006606
GO:0051028
GO:0005515
GO:0000166
GO:0005515
GO:0006611
GO:0050769
GO:0050769
GO:0050769
GO:0005515
GO:0005215
GO:0005215
GO:0005515
GO:0005515
GO:0005515
GO:0005515
GO:0005515
GO:0005515
GO:0005515
GO:0005515
GO:0005215
GO:0005215
GO:0000166
GO:0005515
GO:0045086
GO:0042101
GO:0045086
GO:0005515
GO:0048247
GO:0005515
GO:0000166
GO:0000166
GO:0000166
GO:0005515
GO:0005515
GO:0005515
GO:0005515
GO:0000166
GO:0000166
GO:0006337
GO:0005515
HV2ST
GO:0005515
GO:0005215
GO:0005215
GO:0005515
GO:0005515
GO:0005515
GO:0005515
GO:0005515
GO:0005515
GO:0005515
GO:0005515
GO:0005215
GO:0005215
GO:0000166
GO:0005515
GO:0045086
GO:0042101
GO:0045086
GO:0005515
GO:0048247
GO:0005515
GO:0000166
GO:0000166
GO:0000166
GO:0005515
GO:0000166
GO:0000166
GO:0005515
HV1B8
GO:0004435
GO:0045086
GO:0005887
GO:0005634
GO:0003674
GO:0002230
GO:0005634
GO:0004435
GO:0045086
GO:0005887
GO:0006337
GO:0005515
GO:0005634
GO:0033151
GO:0000166
GO:0005487
GO:0005487
GO:0051028
GO:0005215
GO:0005487
GO:0005515
GO:0005215
GO:0051028
GO:0051028
GO:0005515
GO:0051028
GO:0005487
GO:0003682
GO:0005215
GO:0005515
GO:0005215
GO:0051028
GO:0003676
GO:0005515
GO:0005634
GO:0006355
GO:0005634
GO:0046604
GO:0000166
GO:0006606
GO:0003682
GO:0051028
GO:0000166
GO:0003674
GO:0002230
GO:0005634
GO:0004435
GO:0045086
GO:0005887
GO:0005515
GO:0006337
GO:0005515
GO:0033151
GO:0000166
GO:0005487
GO:0005487
GO:0051028
GO:0005215
GO:0005487
GO:0005515
GO:0005215
GO:0051028
GO:0051028
GO:0005515
GO:0051028
GO:0005487
GO:0003682
GO:0005215
GO:0005515
GO:0005215
GO:0051028
GO:0003676
GO:0005515
GO:0005634
GO:0006355
GO:0005634
GO:0006606
GO:0051028
GO:0005515
GO:0000166
GO:0005515
GO:0006611
GO:0050769
GO:0050769
GO:0005515
GO:0005215
GO:0005215
GO:0005515
GO:0005515
GO:0005515
GO:0005515
GO:0005515
GO:0005515
GO:0005515
GO:0005515
GO:0005215
GO:0005215
GO:0000166
GO:0005515
GO:0045086
GO:0042101
GO:0045086
GO:0005515
GO:0048247
GO:0005515
GO:0000166
GO:0000166
GO:0000166
GO:0005515
GO:0005515
GO:0005515
GO:0000166
GO:0000166
GO:0005515
HV1JR
GO:0004435
GO:0045086
GO:0005887
GO:0003674
GO:0002230
GO:0005634
GO:0004435
GO:0045086
GO:0005887
GO:0006337
GO:0005515
GO:0033151
GO:0000166
GO:0005487
GO:0005487
GO:0051028
GO:0005215
GO:0005487
GO:0005515
GO:0005215
GO:0051028
GO:0051028
GO:0005515
GO:0051028
GO:0005487
GO:0003682
GO:0005215
GO:0005515
GO:0005215
GO:0051028
GO:0003676
GO:0005515
GO:0003674
GO:0002230
GO:0005634
GO:0004435
GO:0045086
GO:0005887
GO:0006337
GO:0005515
GO:0033151
GO:0000166
GO:0005487
GO:0005487
GO:0051028
GO:0005215
GO:0005487
GO:0005515
GO:0005215
GO:0051028
GO:0051028
GO:0005515
GO:0051028
GO:0005487
GO:0003682
GO:0005215
GO:0005515
GO:0005215
GO:0051028
GO:0003676
GO:0005515
GO:0005634
GO:0005634
GO:0005634
GO:0006355
GO:0006355
GO:0005634
GO:0005634
GO:0006606
GO:0006606
GO:0003674
GO:0002230
GO:0005634
GO:0004435
GO:0045086
GO:0005887
GO:0006337
GO:0005515
GO:0005634
GO:0033151
GO:0000166
GO:0005487
GO:0005487
GO:0051028
GO:0005215
GO:0005487
GO:0005515
GO:0005215
GO:0051028
GO:0051028
GO:0005515
GO:0051028
GO:0005487
GO:0003682
GO:0005215
GO:0005515
GO:0005215
GO:0051028
GO:0003676
GO:0005515
GO:0005634
GO:0006355
GO:0005634
GO:0046604
GO:0000166
GO:0006606
GO:0003682
GO:0051028
GO:0051028
GO:0051028
GO:0005515
GO:0000079
GO:0005515
GO:0000166
GO:0000166
GO:0006470
GO:0005515
GO:0006357
GO:0005515
GO:0005515
GO:0000166
GO:0000166
GO:0006367
GO:0006379
GO:0000166
GO:0006355
GO:0005515
GO:0005515
GO:0000166
GO:0006367
GO:0006367
GO:0006367
GO:0006356
GO:0006356
GO:0006367
GO:0006367
GO:0006367
GO:0006367
GO:0000166
GO:0006367
GO:0006367
GO:0005488
GO:0006368
GO:0006338
GO:0006355
GO:0006367
GO:0000166
GO:0030218
GO:0005515
GO:0006367
GO:0006367
GO:0006367
GO:0000166
GO:0000166
GO:0000166
GO:0003674
GO:0002230
GO:0005634
GO:0004435
GO:0045086
GO:0005262
GO:0005887
GO:0005515
GO:0005515
GO:0006337
GO:0005515
GO:0033151
GO:0000166
GO:0005487
GO:0005487
GO:0051028
GO:0005215
GO:0005487
GO:0005515
GO:0005215
GO:0051028
GO:0051028
GO:0005515
GO:0051028
GO:0005487
GO:0003682
GO:0005215
GO:0005515
GO:0005215
GO:0051028
GO:0003676
GO:0005515
GO:0005634
GO:0006355
GO:0005634
GO:0006606
GO:0005515
GO:0051028
GO:0000166
GO:0005515
GO:0003674
GO:0002230
GO:0005215
GO:0005215
GO:0005215
GO:0005634
GO:0004435
GO:0045086
GO:0005887
GO:0006309
GO:0005515
GO:0006337
GO:0005515
GO:0033151
GO:0000166
GO:0005487
GO:0005487
GO:0051028
GO:0005215
GO:0005487
GO:0005515
GO:0005215
GO:0051028
GO:0051028
GO:0005515
GO:0051028
GO:0005487
GO:0003682
GO:0005215
GO:0005515
GO:0005215
GO:0051028
GO:0003676
GO:0005515
GO:0005634
GO:0006355
GO:0005634
GO:0006606
GO:0051028
GO:0000166
GO:0003674
GO:0002230
GO:0005634
GO:0004435
GO:0045086
GO:0005887
GO:0005515
GO:0006337
GO:0005515
GO:0033151
GO:0000166
GO:0005487
GO:0005487
GO:0051028
GO:0005215
GO:0005487
GO:0005515
GO:0005215
GO:0051028
GO:0051028
GO:0005515
GO:0051028
GO:0005487
GO:0003682
GO:0005215
GO:0005515
GO:0005215
GO:0051028
GO:0003676
GO:0005515
GO:0005634
GO:0006355
GO:0005634
GO:0006606
GO:0051028
GO:0005515
GO:0000166
GO:0005515
GO:0006611
GO:0050769
GO:0050769
GO:0050769
GO:0050769
GO:0050769
GO:0050769
GO:0005515
GO:0005215
GO:0005215
GO:0005515
GO:0005515
GO:0005515
GO:0005515
GO:0005515
GO:0005515
GO:0005515
GO:0005515
GO:0005215
GO:0005215
GO:0000166
GO:0005515
GO:0045086
GO:0042101
GO:0045086
GO:0005515
GO:0048247
GO:0005515
GO:0000166
GO:0000166
GO:0000166
GO:0005515
GO:0005515
GO:0005515
GO:0005515
GO:0005515
GO:0005515
GO:0005515
GO:0000166
GO:0000166
GO:0006337
GO:0005515
HV1B5
GO:0003674
GO:0002230
GO:0005634
GO:0004435
GO:0045086
GO:0005887
GO:0006337
GO:0005515
GO:0033151
GO:0000166
GO:0005487
GO:0005487
GO:0051028
GO:0005215
GO:0005487
GO:0005515
GO:0005215
GO:0051028
GO:0051028
GO:0005515
GO:0051028
GO:0005487
GO:0003682
GO:0005215
GO:0005515
GO:0005215
GO:0051028
GO:0003676
GO:0005515
GO:0003674
GO:0002230
GO:0005634
GO:0004435
GO:0045086
GO:0005887
GO:0006337
GO:0005515
GO:0033151
GO:0000166
GO:0005487
GO:0005487
GO:0051028
GO:0005215
GO:0005487
GO:0005515
GO:0005215
GO:0051028
GO:0051028
GO:0005515
GO:0051028
GO:0005487
GO:0003682
GO:0005215
GO:0005515
GO:0005215
GO:0051028
GO:0003676
GO:0005515
GO:0005634
GO:0005634
GO:0006355
GO:0006355
GO:0005634
GO:0005634
GO:0006606
GO:0006606
GO:0051028
GO:0051028
GO:0005515
GO:0000079
GO:0005515
GO:0000166
GO:0000166
GO:0006470
GO:0005515
GO:0006357
GO:0005515
GO:0005515
GO:0000166
GO:0000166
GO:0006367
GO:0006379
GO:0000166
GO:0006355
GO:0005515
GO:0005515
GO:0000166
GO:0006367
GO:0006367
GO:0006367
GO:0006356
GO:0006356
GO:0006367
GO:0006367
GO:0006367
GO:0006367
GO:0000166
GO:0006367
GO:0006367
GO:0005488
GO:0006368
GO:0006338
GO:0006355
GO:0006367
GO:0000166
GO:0030218
GO:0005515
GO:0006367
GO:0006367
GO:0006367
GO:0000166
GO:0000166
GO:0003674
GO:0002230
GO:0005634
GO:0004435
GO:0045086
GO:0005262
GO:0005887
GO:0005515
GO:0005515
GO:0006337
GO:0005515
GO:0033151
GO:0000166
GO:0005487
GO:0005487
GO:0051028
GO:0005215
GO:0005487
GO:0005515
GO:0005215
GO:0051028
GO:0051028
GO:0005515
GO:0051028
GO:0005487
GO:0003682
GO:0005215
GO:0005515
GO:0005215
GO:0051028
GO:0003676
GO:0005515
GO:0005634
GO:0006355
GO:0005634
GO:0006606
GO:0005515
GO:0051028
GO:0000166
GO:0005515
GO:0003674
GO:0002230
GO:0005215
GO:0005215
GO:0005215
GO:0005634
GO:0004435
GO:0045086
GO:0005887
GO:0006309
GO:0005515
GO:0006337
GO:0005515
GO:0033151
GO:0000166
GO:0005487
GO:0005487
GO:0051028
GO:0005215
GO:0005487
GO:0005515
GO:0005215
GO:0051028
GO:0051028
GO:0005515
GO:0051028
GO:0005487
GO:0003682
GO:0005215
GO:0005515
GO:0005215
GO:0051028
GO:0003676
GO:0005515
GO:0005634
GO:0006355
GO:0005634
GO:0006606
GO:0051028
GO:0000166
GO:0050769
GO:0050769
GO:0050769
GO:0050769
GO:0005515
GO:0005515
GO:0005515
GO:0005515
GO:0006337
HV1B1
GO:0004435
GO:0045086
GO:0005887
GO:0003674
GO:0002230
GO:0005634
GO:0004435
GO:0045086
GO:0005887
GO:0006337
GO:0005515
GO:0033151
GO:0000166
GO:0005487
GO:0005487
GO:0051028
GO:0005215
GO:0005487
GO:0005515
GO:0005215
GO:0051028
GO:0051028
GO:0005515
GO:0051028
GO:0005487
GO:0003682
GO:0005215
GO:0005515
GO:0005215
GO:0051028
GO:0003676
GO:0005515
GO:0005515
GO:0003674
GO:0002230
GO:0005634
GO:0004435
GO:0045086
GO:0005887
GO:0006337
GO:0005515
GO:0033151
GO:0000166
GO:0005487
GO:0005487
GO:0051028
GO:0005215
GO:0005487
GO:0005515
GO:0005215
GO:0051028
GO:0051028
GO:0005515
GO:0051028
GO:0005487
GO:0003682
GO:0005215
GO:0005515
GO:0005215
GO:0051028
GO:0003676
GO:0005515
GO:0005634
GO:0005634
GO:0005634
GO:0006355
GO:0006355
GO:0005634
GO:0005634
GO:0006606
GO:0006606
GO:0003674
GO:0002230
GO:0005634
GO:0004435
GO:0045086
GO:0005887
GO:0006337
GO:0005515
GO:0005634
GO:0033151
GO:0000166
GO:0005487
GO:0005487
GO:0051028
GO:0005215
GO:0005487
GO:0005515
GO:0005215
GO:0051028
GO:0051028
GO:0005515
GO:0051028
GO:0005487
GO:0003682
GO:0005215
GO:0005515
GO:0005215
GO:0051028
GO:0003676
GO:0005515
GO:0005634
GO:0006355
GO:0005634
GO:0046604
GO:0000166
GO:0006606
GO:0003682
GO:0051028
GO:0051028
GO:0051028
GO:0005515
GO:0000079
GO:0005515
GO:0000166
GO:0000166
GO:0006470
GO:0005515
GO:0006357
GO:0005515
GO:0005515
GO:0000166
GO:0000166
GO:0006367
GO:0006379
GO:0000166
GO:0006355
GO:0005515
GO:0005515
GO:0000166
GO:0006367
GO:0006367
GO:0006367
GO:0006356
GO:0006356
GO:0006367
GO:0006367
GO:0006367
GO:0006367
GO:0000166
GO:0006367
GO:0006367
GO:0005488
GO:0006368
GO:0006338
GO:0006355
GO:0006367
GO:0000166
GO:0030218
GO:0005515
GO:0006367
GO:0006367
GO:0006367
GO:0000166
GO:0000166
GO:0000166
GO:0003674
GO:0002230
GO:0005634
GO:0004435
GO:0045086
GO:0005262
GO:0005887
GO:0005515
GO:0005515
GO:0006337
GO:0005515
GO:0033151
GO:0000166
GO:0005487
GO:0005487
GO:0051028
GO:0005215
GO:0005487
GO:0005515
GO:0005215
GO:0051028
GO:0051028
GO:0005515
GO:0051028
GO:0005487
GO:0003682
GO:0005215
GO:0005515
GO:0005215
GO:0051028
GO:0003676
GO:0005515
GO:0005634
GO:0006355
GO:0005634
GO:0006606
GO:0005515
GO:0051028
GO:0000166
GO:0005515
GO:0003674
GO:0002230
GO:0005215
GO:0005215
GO:0005215
GO:0005634
GO:0004435
GO:0045086
GO:0005887
GO:0006309
GO:0005515
GO:0006337
GO:0005515
GO:0033151
GO:0000166
GO:0005487
GO:0005487
GO:0051028
GO:0005215
GO:0005487
GO:0005515
GO:0005215
GO:0051028
GO:0051028
GO:0005515
GO:0051028
GO:0005487
GO:0003682
GO:0005215
GO:0005515
GO:0005215
GO:0051028
GO:0003676
GO:0005515
GO:0005634
GO:0006355
GO:0005634
GO:0006606
GO:0051028
GO:0000166
GO:0003674
GO:0002230
GO:0005634
GO:0004435
GO:0045086
GO:0005887
GO:0005515
GO:0006337
GO:0005515
GO:0033151
GO:0000166
GO:0005487
GO:0005487
GO:0051028
GO:0005215
GO:0005487
GO:0005515
GO:0005215
GO:0051028
GO:0051028
GO:0005515
GO:0051028
GO:0005487
GO:0003682
GO:0005215
GO:0005515
GO:0005215
GO:0051028
GO:0003676
GO:0005515
GO:0005634
GO:0006355
GO:0005634
GO:0006606
GO:0051028
GO:0005515
GO:0000166
GO:0005515
GO:0006611
GO:0050769
GO:0050769
GO:0050769
GO:0050769
GO:0050769
GO:0050769
GO:0005515
GO:0005215
GO:0005215
GO:0005515
GO:0005515
GO:0005515
GO:0005515
GO:0005515
GO:0005515
GO:0005515
GO:0005515
GO:0005215
GO:0005215
GO:0000166
GO:0005515
GO:0045086
GO:0042101
GO:0045086
GO:0005515
GO:0048247
GO:0005515
GO:0000166
GO:0000166
GO:0000166
GO:0005515
GO:0005515
GO:0005515
GO:0005515
GO:0005515
GO:0005515
GO:0005515
GO:0000166
GO:0000166
GO:0006337
GO:0005515
HV1Z6
GO:0004435
GO:0045086
GO:0005887
GO:0003674
GO:0002230
GO:0005634
GO:0004435
GO:0045086
GO:0005887
GO:0006337
GO:0005515
GO:0033151
GO:0000166
GO:0005487
GO:0005487
GO:0051028
GO:0005215
GO:0005487
GO:0005515
GO:0005215
GO:0051028
GO:0051028
GO:0005515
GO:0051028
GO:0005487
GO:0003682
GO:0005215
GO:0005515
GO:0005215
GO:0051028
GO:0003676
GO:0005515
GO:0005634
GO:0005634
GO:0006355
GO:0005634
GO:0006606
GO:0003674
GO:0002230
GO:0005634
GO:0004435
GO:0045086
GO:0005887
GO:0006337
GO:0005515
GO:0005634
GO:0033151
GO:0000166
GO:0005487
GO:0005487
GO:0051028
GO:0005215
GO:0005487
GO:0005515
GO:0005215
GO:0051028
GO:0051028
GO:0005515
GO:0051028
GO:0005487
GO:0003682
GO:0005215
GO:0005515
GO:0005215
GO:0051028
GO:0003676
GO:0005515
GO:0005634
GO:0006355
GO:0005634
GO:0046604
GO:0000166
GO:0006606
GO:0003682
GO:0051028
GO:0051028
GO:0005515
GO:0000079
GO:0005515
GO:0000166
GO:0000166
GO:0006470
GO:0005515
GO:0006357
GO:0005515
GO:0005515
GO:0000166
GO:0000166
GO:0006367
GO:0006379
GO:0000166
GO:0006355
GO:0005515
GO:0005515
GO:0000166
GO:0006367
GO:0006367
GO:0006367
GO:0006356
GO:0006356
GO:0006367
GO:0006367
GO:0006367
GO:0006367
GO:0000166
GO:0006367
GO:0006367
GO:0005488
GO:0006368
GO:0006338
GO:0006355
GO:0006367
GO:0000166
GO:0030218
GO:0005515
GO:0006367
GO:0006367
GO:0006367
GO:0000166
GO:0000166
GO:0003674
GO:0002230
GO:0005634
GO:0004435
GO:0045086
GO:0005262
GO:0005887
GO:0005515
GO:0005515
GO:0006337
GO:0005515
GO:0033151
GO:0000166
GO:0005487
GO:0005487
GO:0051028
GO:0005215
GO:0005487
GO:0005515
GO:0005215
GO:0051028
GO:0051028
GO:0005515
GO:0051028
GO:0005487
GO:0003682
GO:0005215
GO:0005515
GO:0005215
GO:0051028
GO:0003676
GO:0005515
GO:0005634
GO:0006355
GO:0005634
GO:0006606
GO:0005515
GO:0051028
GO:0000166
GO:0005515
GO:0006611
GO:0050769
GO:0050769
GO:0050769
GO:0005515
GO:0005215
GO:0005215
GO:0005515
GO:0005515
GO:0005515
GO:0005515
GO:0005515
GO:0005515
GO:0005515
GO:0005515
GO:0005215
GO:0005215
GO:0000166
GO:0005515
GO:0045086
GO:0042101
GO:0045086
GO:0005515
GO:0048247
GO:0005515
GO:0000166
GO:0000166
GO:0000166
GO:0005515
GO:0005515
GO:0005515
GO:0005515
GO:0000166
GO:0000166
GO:0006337
GO:0005515
HV1Z2
GO:0004435
GO:0045086
GO:0005887
GO:0003674
GO:0002230
GO:0005634
GO:0004435
GO:0045086
GO:0005887
GO:0006337
GO:0005515
GO:0033151
GO:0000166
GO:0005487
GO:0005487
GO:0051028
GO:0005215
GO:0005487
GO:0005515
GO:0005215
GO:0051028
GO:0051028
GO:0005515
GO:0051028
GO:0005487
GO:0003682
GO:0005215
GO:0005515
GO:0005215
GO:0051028
GO:0003676
GO:0005515
GO:0003674
GO:0002230
GO:0005634
GO:0004435
GO:0045086
GO:0005887
GO:0006337
GO:0005515
GO:0033151
GO:0000166
GO:0005487
GO:0005487
GO:0051028
GO:0005215
GO:0005487
GO:0005515
GO:0005215
GO:0051028
GO:0051028
GO:0005515
GO:0051028
GO:0005487
GO:0003682
GO:0005215
GO:0005515
GO:0005215
GO:0051028
GO:0003676
GO:0005515
GO:0005634
GO:0005634
GO:0005634
GO:0006355
GO:0006355
GO:0005634
GO:0005634
GO:0006606
GO:0006606
GO:0003674
GO:0002230
GO:0005634
GO:0004435
GO:0045086
GO:0005887
GO:0006337
GO:0005515
GO:0005634
GO:0033151
GO:0000166
GO:0005487
GO:0005487
GO:0051028
GO:0005215
GO:0005487
GO:0005515
GO:0005215
GO:0051028
GO:0051028
GO:0005515
GO:0051028
GO:0005487
GO:0003682
GO:0005215
GO:0005515
GO:0005215
GO:0051028
GO:0003676
GO:0005515
GO:0005634
GO:0006355
GO:0005634
GO:0046604
GO:0000166
GO:0006606
GO:0003682
GO:0051028
GO:0051028
GO:0051028
GO:0000166
GO:0000166
GO:0000166
GO:0003674
GO:0002230
GO:0005634
GO:0004435
GO:0045086
GO:0005262
GO:0005887
GO:0005515
GO:0005515
GO:0006337
GO:0005515
GO:0033151
GO:0000166
GO:0005487
GO:0005487
GO:0051028
GO:0005215
GO:0005487
GO:0005515
GO:0005215
GO:0051028
GO:0051028
GO:0005515
GO:0051028
GO:0005487
GO:0003682
GO:0005215
GO:0005515
GO:0005215
GO:0051028
GO:0003676
GO:0005515
GO:0005634
GO:0006355
GO:0005634
GO:0006606
GO:0005515
GO:0051028
GO:0000166
GO:0005515
GO:0003674
GO:0002230
GO:0005215
GO:0005215
GO:0005215
GO:0005634
GO:0004435
GO:0045086
GO:0005887
GO:0006309
GO:0005515
GO:0006337
GO:0005515
GO:0033151
GO:0000166
GO:0005487
GO:0005487
GO:0051028
GO:0005215
GO:0005487
GO:0005515
GO:0005215
GO:0051028
GO:0051028
GO:0005515
GO:0051028
GO:0005487
GO:0003682
GO:0005215
GO:0005515
GO:0005215
GO:0051028
GO:0003676
GO:0005515
GO:0005634
GO:0006355
GO:0005634
GO:0006606
GO:0051028
GO:0000166
GO:0003674
GO:0002230
GO:0005634
GO:0004435
GO:0045086
GO:0005887
GO:0005515
GO:0006337
GO:0005515
GO:0033151
GO:0000166
GO:0005487
GO:0005487
GO:0051028
GO:0005215
GO:0005487
GO:0005515
GO:0005215
GO:0051028
GO:0051028
GO:0005515
GO:0051028
GO:0005487
GO:0003682
GO:0005215
GO:0005515
GO:0005215
GO:0051028
GO:0003676
GO:0005515
GO:0005634
GO:0006355
GO:0005634
GO:0006606
GO:0051028
GO:0005515
GO:0000166
GO:0005515
GO:0006611
GO:0050769
GO:0050769
GO:0050769
GO:0050769
GO:0050769
GO:0050769
GO:0005515
GO:0005215
GO:0005215
GO:0005515
GO:0005515
GO:0005515
GO:0005515
GO:0005515
GO:0005515
GO:0005515
GO:0005515
GO:0005215
GO:0005215
GO:0000166
GO:0005515
GO:0045086
GO:0042101
GO:0045086
GO:0005515
GO:0048247
GO:0005515
GO:0000166
GO:0000166
GO:0000166
GO:0005515
GO:0005515
GO:0005515
GO:0005515
GO:0005515
GO:0005515
GO:0005515
GO:0000166
GO:0000166
GO:0005515
HV1Z3
GO:0004435
GO:0045086
GO:0005887
GO:0005634
GO:0003674
GO:0002230
GO:0005634
GO:0004435
GO:0045086
GO:0005887
GO:0006337
GO:0005515
GO:0005634
GO:0033151
GO:0000166
GO:0005487
GO:0005487
GO:0051028
GO:0005215
GO:0005487
GO:0005515
GO:0005215
GO:0051028
GO:0051028
GO:0005515
GO:0051028
GO:0005487
GO:0003682
GO:0005215
GO:0005515
GO:0005215
GO:0051028
GO:0003676
GO:0005515
GO:0005634
GO:0006355
GO:0005634
GO:0046604
GO:0000166
GO:0006606
GO:0003682
GO:0051028
GO:0005515
GO:0000079
GO:0005515
GO:0000166
GO:0000166
GO:0006470
GO:0005515
GO:0006357
GO:0005515
GO:0005515
GO:0000166
GO:0000166
GO:0006367
GO:0006379
GO:0000166
GO:0006355
GO:0005515
GO:0005515
GO:0000166
GO:0006367
GO:0006367
GO:0006367
GO:0006356
GO:0006356
GO:0006367
GO:0006367
GO:0006367
GO:0006367
GO:0000166
GO:0006367
GO:0006367
GO:0005488
GO:0006368
GO:0006338
GO:0006355
GO:0006367
GO:0000166
GO:0030218
GO:0005515
GO:0006367
GO:0006367
GO:0006367
GO:0000166
GO:0003674
GO:0002230
GO:0005634
GO:0004435
GO:0045086
GO:0005887
GO:0005515
GO:0006337
GO:0005515
GO:0033151
GO:0000166
GO:0005487
GO:0005487
GO:0051028
GO:0005215
GO:0005487
GO:0005515
GO:0005215
GO:0051028
GO:0051028
GO:0005515
GO:0051028
GO:0005487
GO:0003682
GO:0005215
GO:0005515
GO:0005215
GO:0051028
GO:0003676
GO:0005515
GO:0005634
GO:0006355
GO:0005634
GO:0006606
GO:0051028
GO:0005515
GO:0000166
GO:0005515
GO:0006611
GO:0050769
GO:0050769
GO:0005515
GO:0005515
GO:0006337
HV1Z8
GO:0004435
GO:0045086
GO:0005887
GO:0005634
GO:0003674
GO:0002230
GO:0005634
GO:0004435
GO:0045086
GO:0005887
GO:0006337
GO:0005515
GO:0005634
GO:0033151
GO:0000166
GO:0005487
GO:0005487
GO:0051028
GO:0005215
GO:0005487
GO:0005515
GO:0005215
GO:0051028
GO:0051028
GO:0005515
GO:0051028
GO:0005487
GO:0003682
GO:0005215
GO:0005515
GO:0005215
GO:0051028
GO:0003676
GO:0005515
GO:0005634
GO:0006355
GO:0005634
GO:0046604
GO:0000166
GO:0006606
GO:0003682
GO:0051028
GO:0005515
GO:0000079
GO:0005515
GO:0000166
GO:0000166
GO:0006470
GO:0005515
GO:0006357
GO:0005515
GO:0005515
GO:0000166
GO:0000166
GO:0006367
GO:0006379
GO:0000166
GO:0006355
GO:0005515
GO:0005515
GO:0000166
GO:0006367
GO:0006367
GO:0006367
GO:0006356
GO:0006356
GO:0006367
GO:0006367
GO:0006367
GO:0006367
GO:0000166
GO:0006367
GO:0006367
GO:0005488
GO:0006368
GO:0006338
GO:0006355
GO:0006367
GO:0000166
GO:0030218
GO:0005515
GO:0006367
GO:0006367
GO:0006367
GO:0000166
GO:0003674
GO:0002230
GO:0005634
GO:0004435
GO:0045086
GO:0005887
GO:0005515
GO:0006337
GO:0005515
GO:0033151
GO:0000166
GO:0005487
GO:0005487
GO:0051028
GO:0005215
GO:0005487
GO:0005515
GO:0005215
GO:0051028
GO:0051028
GO:0005515
GO:0051028
GO:0005487
GO:0003682
GO:0005215
GO:0005515
GO:0005215
GO:0051028
GO:0003676
GO:0005515
GO:0005634
GO:0006355
GO:0005634
GO:0006606
GO:0051028
GO:0005515
GO:0000166
GO:0005515
GO:0006611
GO:0050769
GO:0050769
GO:0005515
GO:0005215
GO:0005215
GO:0005515
GO:0005515
GO:0005515
GO:0005515
GO:0005515
GO:0005515
GO:0005515
GO:0005515
GO:0005215
GO:0005215
GO:0000166
GO:0005515
GO:0045086
GO:0042101
GO:0045086
GO:0005515
GO:0048247
GO:0005515
GO:0000166
GO:0000166
GO:0000166
GO:0005515
GO:0005515
GO:0005515
GO:0000166
GO:0000166
GO:0006337
GO:0005515
HV2KR
GO:0004435
GO:0045086
GO:0005887
GO:0005634
GO:0005515
GO:0005215
GO:0005215
GO:0005515
GO:0005515
GO:0005515
GO:0005515
GO:0005515
GO:0005515
GO:0005515
GO:0005515
GO:0005215
GO:0005215
GO:0000166
GO:0005515
GO:0045086
GO:0042101
GO:0045086
GO:0005515
GO:0048247
GO:0005515
GO:0000166
GO:0000166
GO:0000166
GO:0005515
GO:0000166
GO:0000166
GO:0005515
HV1BN
GO:0004435
GO:0045086
GO:0005887
GO:0005634
GO:0003674
GO:0002230
GO:0005634
GO:0004435
GO:0045086
GO:0005887
GO:0006337
GO:0005515
GO:0005634
GO:0033151
GO:0000166
GO:0005487
GO:0005487
GO:0051028
GO:0005215
GO:0005487
GO:0005515
GO:0005215
GO:0051028
GO:0051028
GO:0005515
GO:0051028
GO:0005487
GO:0003682
GO:0005215
GO:0005515
GO:0005215
GO:0051028
GO:0003676
GO:0005515
GO:0005634
GO:0006355
GO:0005634
GO:0046604
GO:0000166
GO:0006606
GO:0003682
GO:0051028
GO:0000166
GO:0003674
GO:0002230
GO:0005634
GO:0004435
GO:0045086
GO:0005887
GO:0005515
GO:0006337
GO:0005515
GO:0033151
GO:0000166
GO:0005487
GO:0005487
GO:0051028
GO:0005215
GO:0005487
GO:0005515
GO:0005215
GO:0051028
GO:0051028
GO:0005515
GO:0051028
GO:0005487
GO:0003682
GO:0005215
GO:0005515
GO:0005215
GO:0051028
GO:0003676
GO:0005515
GO:0005634
GO:0006355
GO:0005634
GO:0006606
GO:0051028
GO:0005515
GO:0000166
GO:0005515
GO:0006611
GO:0050769
GO:0050769
GO:0005515
GO:0005215
GO:0005215
GO:0005515
GO:0005515
GO:0005515
GO:0005515
GO:0005515
GO:0005515
GO:0005515
GO:0005515
GO:0005215
GO:0005215
GO:0000166
GO:0005515
GO:0045086
GO:0042101
GO:0045086
GO:0005515
GO:0048247
GO:0005515
GO:0000166
GO:0000166
GO:0000166
GO:0005515
GO:0005515
GO:0005515
GO:0000166
GO:0000166
GO:0005515
HV1EL
GO:0004435
GO:0045086
GO:0005887
GO:0003674
GO:0002230
GO:0005634
GO:0004435
GO:0045086
GO:0005887
GO:0006337
GO:0005515
GO:0033151
GO:0000166
GO:0000166
GO:0000166
GO:0005487
GO:0005487
GO:0051028
GO:0005215
GO:0005487
GO:0005515
GO:0005215
GO:0051028
GO:0051028
GO:0005515
GO:0051028
GO:0005487
GO:0003682
GO:0005215
GO:0005515
GO:0005215
GO:0051028
GO:0003676
GO:0005515
GO:0003674
GO:0002230
GO:0005634
GO:0004435
GO:0045086
GO:0005887
GO:0006337
GO:0005515
GO:0033151
GO:0000166
GO:0005487
GO:0005487
GO:0051028
GO:0005215
GO:0005487
GO:0005515
GO:0005215
GO:0051028
GO:0051028
GO:0005515
GO:0051028
GO:0005487
GO:0003682
GO:0005215
GO:0005515
GO:0005215
GO:0051028
GO:0003676
GO:0005515
GO:0005634
GO:0005634
GO:0005634
GO:0006355
GO:0006355
GO:0005634
GO:0005634
GO:0006606
GO:0006606
GO:0003674
GO:0002230
GO:0005634
GO:0004435
GO:0045086
GO:0005887
GO:0006337
GO:0005515
GO:0005634
GO:0033151
GO:0000166
GO:0005487
GO:0005487
GO:0051028
GO:0005215
GO:0005487
GO:0005515
GO:0005215
GO:0051028
GO:0051028
GO:0005515
GO:0051028
GO:0005487
GO:0003682
GO:0005215
GO:0005515
GO:0005215
GO:0051028
GO:0003676
GO:0005515
GO:0005634
GO:0006355
GO:0005634
GO:0046604
GO:0000166
GO:0006606
GO:0003682
GO:0051028
GO:0051028
GO:0051028
GO:0000166
GO:0005515
GO:0000079
GO:0005515
GO:0000166
GO:0000166
GO:0006470
GO:0005515
GO:0006357
GO:0005515
GO:0005515
GO:0000166
GO:0000166
GO:0006367
GO:0006379
GO:0000166
GO:0006355
GO:0005515
GO:0005515
GO:0000166
GO:0006367
GO:0006367
GO:0006367
GO:0006356
GO:0006356
GO:0006367
GO:0006367
GO:0006367
GO:0006367
GO:0000166
GO:0006367
GO:0006367
GO:0005488
GO:0006368
GO:0006338
GO:0006355
GO:0006367
GO:0000166
GO:0030218
GO:0005515
GO:0006367
GO:0006367
GO:0006367
GO:0000166
GO:0000166
GO:0000166
GO:0003674
GO:0002230
GO:0005634
GO:0004435
GO:0045086
GO:0005262
GO:0005887
GO:0005515
GO:0005515
GO:0006337
GO:0005515
GO:0033151
GO:0000166
GO:0005487
GO:0005487
GO:0051028
GO:0005215
GO:0005487
GO:0005515
GO:0005215
GO:0051028
GO:0051028
GO:0005515
GO:0051028
GO:0005487
GO:0003682
GO:0005215
GO:0005515
GO:0005215
GO:0051028
GO:0003676
GO:0005515
GO:0005634
GO:0006355
GO:0005634
GO:0006606
GO:0005515
GO:0051028
GO:0000166
GO:0005515
GO:0003674
GO:0002230
GO:0005215
GO:0005215
GO:0005215
GO:0005634
GO:0004435
GO:0045086
GO:0005887
GO:0006309
GO:0005515
GO:0006337
GO:0005515
GO:0033151
GO:0000166
GO:0005487
GO:0005487
GO:0051028
GO:0005215
GO:0005487
GO:0005515
GO:0005215
GO:0051028
GO:0051028
GO:0005515
GO:0051028
GO:0005487
GO:0003682
GO:0005215
GO:0005515
GO:0005215
GO:0051028
GO:0003676
GO:0005515
GO:0005634
GO:0006355
GO:0005634
GO:0006606
GO:0051028
GO:0000166
GO:0003674
GO:0002230
GO:0005634
GO:0004435
GO:0045086
GO:0005887
GO:0005515
GO:0006337
GO:0005515
GO:0033151
GO:0000166
GO:0005487
GO:0005487
GO:0051028
GO:0005215
GO:0005487
GO:0005515
GO:0005215
GO:0051028
GO:0051028
GO:0005515
GO:0051028
GO:0005487
GO:0003682
GO:0005215
GO:0005515
GO:0005215
GO:0051028
GO:0003676
GO:0005515
GO:0005634
GO:0006355
GO:0005634
GO:0006606
GO:0051028
GO:0005515
GO:0000166
GO:0005515
GO:0006611
GO:0050769
GO:0050769
GO:0050769
GO:0050769
GO:0050769
GO:0050769
GO:0005515
GO:0005215
GO:0005215
GO:0005515
GO:0005515
GO:0005515
GO:0005515
GO:0005515
GO:0005515
GO:0005515
GO:0005515
GO:0005215
GO:0005215
GO:0000166
GO:0005515
GO:0045086
GO:0042101
GO:0045086
GO:0005515
GO:0048247
GO:0005515
GO:0000166
GO:0000166
GO:0005515
GO:0005515
GO:0005515
GO:0005515
GO:0005515
GO:0005515
GO:0005515
GO:0000166
GO:0000166
GO:0006337
GO:0005515
HV1RH
GO:0004435
GO:0045086
GO:0005887
GO:0003674
GO:0002230
GO:0005634
GO:0004435
GO:0045086
GO:0005887
GO:0006337
GO:0005515
GO:0033151
GO:0000166
GO:0005487
GO:0005487
GO:0051028
GO:0005215
GO:0005487
GO:0005515
GO:0005215
GO:0051028
GO:0051028
GO:0005515
GO:0051028
GO:0005487
GO:0003682
GO:0005215
GO:0005515
GO:0005215
GO:0051028
GO:0003676
GO:0005515
GO:0003674
GO:0002230
GO:0005634
GO:0004435
GO:0045086
GO:0005887
GO:0006337
GO:0005515
GO:0033151
GO:0000166
GO:0005487
GO:0005487
GO:0051028
GO:0005215
GO:0005487
GO:0005515
GO:0005215
GO:0051028
GO:0051028
GO:0005515
GO:0051028
GO:0005487
GO:0003682
GO:0005215
GO:0005515
GO:0005215
GO:0051028
GO:0003676
GO:0005515
GO:0005634
GO:0005634
GO:0005634
GO:0006355
GO:0006355
GO:0005634
GO:0005634
GO:0006606
GO:0006606
GO:0003674
GO:0002230
GO:0005634
GO:0004435
GO:0045086
GO:0005887
GO:0006337
GO:0005515
GO:0005634
GO:0033151
GO:0000166
GO:0005487
GO:0005487
GO:0051028
GO:0005215
GO:0005487
GO:0005515
GO:0005215
GO:0051028
GO:0051028
GO:0005515
GO:0051028
GO:0005487
GO:0003682
GO:0005215
GO:0005515
GO:0005215
GO:0051028
GO:0003676
GO:0005515
GO:0005634
GO:0006355
GO:0005634
GO:0046604
GO:0000166
GO:0006606
GO:0003682
GO:0051028
GO:0051028
GO:0051028
GO:0005515
GO:0000079
GO:0005515
GO:0000166
GO:0000166
GO:0006470
GO:0005515
GO:0006357
GO:0005515
GO:0005515
GO:0000166
GO:0000166
GO:0006367
GO:0006379
GO:0000166
GO:0006355
GO:0005515
GO:0005515
GO:0000166
GO:0006367
GO:0006367
GO:0006367
GO:0006356
GO:0006356
GO:0006367
GO:0006367
GO:0006367
GO:0006367
GO:0000166
GO:0006367
GO:0006367
GO:0005488
GO:0006368
GO:0006338
GO:0006355
GO:0006367
GO:0000166
GO:0030218
GO:0005515
GO:0006367
GO:0006367
GO:0006367
GO:0000166
GO:0000166
GO:0000166
GO:0003674
GO:0002230
GO:0005634
GO:0004435
GO:0045086
GO:0005262
GO:0005887
GO:0005515
GO:0005515
GO:0006337
GO:0005515
GO:0033151
GO:0000166
GO:0005487
GO:0005487
GO:0051028
GO:0005215
GO:0005487
GO:0005515
GO:0005215
GO:0051028
GO:0051028
GO:0005515
GO:0051028
GO:0005487
GO:0003682
GO:0005215
GO:0005515
GO:0005215
GO:0051028
GO:0003676
GO:0005515
GO:0005634
GO:0006355
GO:0005634
GO:0006606
GO:0005515
GO:0051028
GO:0000166
GO:0005515
GO:0003674
GO:0002230
GO:0005215
GO:0005215
GO:0005215
GO:0005634
GO:0004435
GO:0045086
GO:0005887
GO:0006309
GO:0005515
GO:0006337
GO:0005515
GO:0033151
GO:0000166
GO:0005487
GO:0005487
GO:0051028
GO:0005215
GO:0005487
GO:0005515
GO:0005215
GO:0051028
GO:0051028
GO:0005515
GO:0051028
GO:0005487
GO:0003682
GO:0005215
GO:0005515
GO:0005215
GO:0051028
GO:0003676
GO:0005515
GO:0005634
GO:0006355
GO:0005634
GO:0006606
GO:0051028
GO:0000166
GO:0003674
GO:0002230
GO:0005634
GO:0004435
GO:0045086
GO:0005887
GO:0005515
GO:0006337
GO:0005515
GO:0033151
GO:0000166
GO:0005487
GO:0005487
GO:0051028
GO:0005215
GO:0005487
GO:0005515
GO:0005215
GO:0051028
GO:0051028
GO:0005515
GO:0051028
GO:0005487
GO:0003682
GO:0005215
GO:0005515
GO:0005215
GO:0051028
GO:0003676
GO:0005515
GO:0005634
GO:0006355
GO:0005634
GO:0006606
GO:0051028
GO:0005515
GO:0000166
GO:0005515
GO:0006611
GO:0050769
GO:0050769
GO:0050769
GO:0050769
GO:0050769
GO:0050769
GO:0005515
GO:0005215
GO:0005215
GO:0005515
GO:0005515
GO:0005515
GO:0005515
GO:0005515
GO:0005515
GO:0005515
GO:0005515
GO:0005215
GO:0005215
GO:0000166
GO:0005515
GO:0045086
GO:0042101
GO:0045086
GO:0005515
GO:0048247
GO:0005515
GO:0000166
GO:0000166
GO:0000166
GO:0005515
GO:0005515
GO:0005515
GO:0005515
GO:0005515
GO:0005515
GO:0005515
GO:0000166
GO:0000166
GO:0006337
GO:0005515
HV1KB
GO:0004435
GO:0045086
GO:0005887
GO:0005634
HV2BE
GO:0000079
GO:0000166
GO:0001835
GO:0006334
GO:0030219
GO:0019941
GO:0005515
GO:0005215
GO:0005215
GO:0005515
GO:0005515
GO:0005515
GO:0005515
GO:0005515
GO:0005515
GO:0005515
GO:0005515
GO:0005215
GO:0005215
GO:0000166
GO:0005515
GO:0045086
GO:0042101
GO:0045086
GO:0005515
GO:0048247
GO:0005515
GO:0000166
GO:0000166
GO:0000166
GO:0005515
GO:0000166
GO:0000166
GO:0005515
HV2CA
GO:0005515
GO:0005215
GO:0005215
GO:0005515
GO:0005515
GO:0005515
GO:0005515
GO:0005515
GO:0005515
GO:0005515
GO:0005515
GO:0005215
GO:0005215
GO:0000166
GO:0005515
GO:0045086
GO:0042101
GO:0045086
GO:0005515
GO:0048247
GO:0005515
GO:0000166
GO:0000166
GO:0000166
GO:0005515
GO:0000166
GO:0000166
GO:0005515
HV1MA
GO:0004435
GO:0045086
GO:0005887
GO:0003674
GO:0002230
GO:0005634
GO:0004435
GO:0045086
GO:0005887
GO:0006337
GO:0005515
GO:0033151
GO:0000166
GO:0005487
GO:0005487
GO:0051028
GO:0005215
GO:0005487
GO:0005515
GO:0005215
GO:0051028
GO:0051028
GO:0005515
GO:0051028
GO:0005487
GO:0003682
GO:0005215
GO:0005515
GO:0005215
GO:0051028
GO:0003676
GO:0005515
GO:0003674
GO:0002230
GO:0005634
GO:0004435
GO:0045086
GO:0005887
GO:0006337
GO:0005515
GO:0033151
GO:0000166
GO:0005487
GO:0005487
GO:0051028
GO:0005215
GO:0005487
GO:0005515
GO:0005215
GO:0051028
GO:0051028
GO:0005515
GO:0051028
GO:0005487
GO:0003682
GO:0005215
GO:0005515
GO:0005215
GO:0051028
GO:0003676
GO:0005515
GO:0005634
GO:0005634
GO:0005634
GO:0006355
GO:0006355
GO:0005634
GO:0005634
GO:0006606
GO:0006606
GO:0003674
GO:0002230
GO:0005634
GO:0004435
GO:0045086
GO:0005887
GO:0006337
GO:0005515
GO:0005634
GO:0033151
GO:0000166
GO:0005487
GO:0005487
GO:0051028
GO:0005215
GO:0005487
GO:0005515
GO:0005215
GO:0051028
GO:0051028
GO:0005515
GO:0051028
GO:0005487
GO:0003682
GO:0005215
GO:0005515
GO:0005215
GO:0051028
GO:0003676
GO:0005515
GO:0005634
GO:0006355
GO:0005634
GO:0046604
GO:0000166
GO:0006606
GO:0003682
GO:0051028
GO:0051028
GO:0051028
GO:0005515
GO:0000079
GO:0005515
GO:0000166
GO:0000166
GO:0006470
GO:0005515
GO:0006357
GO:0005515
GO:0005515
GO:0000166
GO:0000166
GO:0006367
GO:0006379
GO:0000166
GO:0006355
GO:0005515
GO:0005515
GO:0000166
GO:0006367
GO:0006367
GO:0006367
GO:0006356
GO:0006356
GO:0006367
GO:0006367
GO:0006367
GO:0006367
GO:0000166
GO:0006367
GO:0006367
GO:0005488
GO:0006368
GO:0006338
GO:0006355
GO:0006367
GO:0000166
GO:0030218
GO:0005515
GO:0006367
GO:0006367
GO:0006367
GO:0000166
GO:0000166
GO:0000166
GO:0003674
GO:0002230
GO:0005634
GO:0004435
GO:0045086
GO:0005262
GO:0005887
GO:0005515
GO:0005515
GO:0006337
GO:0005515
GO:0033151
GO:0000166
GO:0005487
GO:0005487
GO:0051028
GO:0005215
GO:0005487
GO:0005515
GO:0005215
GO:0051028
GO:0051028
GO:0005515
GO:0051028
GO:0005487
GO:0003682
GO:0005215
GO:0005515
GO:0005215
GO:0051028
GO:0003676
GO:0005515
GO:0005634
GO:0006355
GO:0005634
GO:0006606
GO:0005515
GO:0051028
GO:0000166
GO:0005515
GO:0003674
GO:0002230
GO:0005215
GO:0005215
GO:0005215
GO:0005634
GO:0004435
GO:0045086
GO:0005887
GO:0006309
GO:0005515
GO:0006337
GO:0005515
GO:0033151
GO:0000166
GO:0005487
GO:0005487
GO:0051028
GO:0005215
GO:0005487
GO:0005515
GO:0005215
GO:0051028
GO:0051028
GO:0005515
GO:0051028
GO:0005487
GO:0003682
GO:0005215
GO:0005515
GO:0005215
GO:0051028
GO:0003676
GO:0005515
GO:0005634
GO:0006355
GO:0005634
GO:0006606
GO:0051028
GO:0000166
GO:0003674
GO:0002230
GO:0005634
GO:0004435
GO:0045086
GO:0005887
GO:0005515
GO:0006337
GO:0005515
GO:0033151
GO:0000166
GO:0005487
GO:0005487
GO:0051028
GO:0005215
GO:0005487
GO:0005515
GO:0005215
GO:0051028
GO:0051028
GO:0005515
GO:0051028
GO:0005487
GO:0003682
GO:0005215
GO:0005515
GO:0005215
GO:0051028
GO:0003676
GO:0005515
GO:0005634
GO:0006355
GO:0005634
GO:0006606
GO:0051028
GO:0005515
GO:0000166
GO:0005515
GO:0006611
GO:0050769
GO:0050769
GO:0050769
GO:0050769
GO:0050769
GO:0050769
GO:0005515
GO:0005215
GO:0005215
GO:0005515
GO:0005515
GO:0005515
GO:0005515
GO:0005515
GO:0005515
GO:0005515
GO:0005515
GO:0005215
GO:0005215
GO:0000166
GO:0005515
GO:0045086
GO:0042101
GO:0045086
GO:0005515
GO:0048247
GO:0005515
GO:0000166
GO:0000166
GO:0000166
GO:0005515
GO:0005515
GO:0005515
GO:0005515
GO:0005515
GO:0005515
GO:0005515
GO:0000166
GO:0000166
GO:0006337
GO:0005515
HV1BR
GO:0004435
GO:0045086
GO:0005887
GO:0003674
GO:0002230
GO:0005634
GO:0004435
GO:0045086
GO:0005887
GO:0006337
GO:0005515
GO:0033151
GO:0000166
GO:0005487
GO:0005487
GO:0051028
GO:0005215
GO:0005487
GO:0005515
GO:0005215
GO:0051028
GO:0051028
GO:0005515
GO:0051028
GO:0005487
GO:0003682
GO:0005215
GO:0005515
GO:0005215
GO:0051028
GO:0003676
GO:0005515
GO:0003674
GO:0002230
GO:0005634
GO:0004435
GO:0045086
GO:0005887
GO:0006337
GO:0005515
GO:0033151
GO:0000166
GO:0005487
GO:0005487
GO:0051028
GO:0005215
GO:0005487
GO:0005515
GO:0005215
GO:0051028
GO:0051028
GO:0005515
GO:0051028
GO:0005487
GO:0003682
GO:0005215
GO:0005515
GO:0005215
GO:0051028
GO:0003676
GO:0005515
GO:0005634
GO:0005634
GO:0005634
GO:0006355
GO:0006355
GO:0005634
GO:0005634
GO:0006606
GO:0006606
GO:0003674
GO:0002230
GO:0005634
GO:0004435
GO:0045086
GO:0005887
GO:0006337
GO:0005515
GO:0005634
GO:0033151
GO:0000166
GO:0005487
GO:0005487
GO:0051028
GO:0005215
GO:0005487
GO:0005515
GO:0005215
GO:0051028
GO:0051028
GO:0005515
GO:0051028
GO:0005487
GO:0003682
GO:0005215
GO:0005515
GO:0005215
GO:0051028
GO:0003676
GO:0005515
GO:0005634
GO:0006355
GO:0005634
GO:0046604
GO:0000166
GO:0006606
GO:0003682
GO:0051028
GO:0051028
GO:0051028
GO:0005515
GO:0000079
GO:0005515
GO:0000166
GO:0000166
GO:0006470
GO:0005515
GO:0006357
GO:0005515
GO:0005515
GO:0000166
GO:0000166
GO:0006367
GO:0006379
GO:0000166
GO:0006355
GO:0005515
GO:0005515
GO:0000166
GO:0006367
GO:0006367
GO:0006367
GO:0006356
GO:0006356
GO:0006367
GO:0006367
GO:0006367
GO:0006367
GO:0000166
GO:0006367
GO:0006367
GO:0005488
GO:0006368
GO:0006338
GO:0006355
GO:0006367
GO:0000166
GO:0030218
GO:0005515
GO:0006367
GO:0006367
GO:0006367
GO:0000166
GO:0000166
GO:0000166
GO:0003674
GO:0002230
GO:0005634
GO:0004435
GO:0045086
GO:0005262
GO:0005887
GO:0005515
GO:0005515
GO:0006337
GO:0005515
GO:0033151
GO:0000166
GO:0005487
GO:0005487
GO:0051028
GO:0005215
GO:0005487
GO:0005515
GO:0005215
GO:0051028
GO:0051028
GO:0005515
GO:0051028
GO:0005487
GO:0003682
GO:0005215
GO:0005515
GO:0005215
GO:0051028
GO:0003676
GO:0005515
GO:0005634
GO:0006355
GO:0005634
GO:0006606
GO:0005515
GO:0051028
GO:0000166
GO:0005515
GO:0003674
GO:0002230
GO:0005215
GO:0005215
GO:0005215
GO:0005634
GO:0004435
GO:0045086
GO:0005887
GO:0006309
GO:0005515
GO:0006337
GO:0005515
GO:0033151
GO:0000166
GO:0005487
GO:0005487
GO:0051028
GO:0005215
GO:0005487
GO:0005515
GO:0005215
GO:0051028
GO:0051028
GO:0005515
GO:0051028
GO:0005487
GO:0003682
GO:0005215
GO:0005515
GO:0005215
GO:0051028
GO:0003676
GO:0005515
GO:0005634
GO:0006355
GO:0005634
GO:0006606
GO:0051028
GO:0000166
GO:0003674
GO:0002230
GO:0005634
GO:0004435
GO:0045086
GO:0005887
GO:0005515
GO:0006337
GO:0005515
GO:0033151
GO:0000166
GO:0005487
GO:0005487
GO:0051028
GO:0005215
GO:0005487
GO:0005515
GO:0005215
GO:0051028
GO:0051028
GO:0005515
GO:0051028
GO:0005487
GO:0003682
GO:0005215
GO:0005515
GO:0005215
GO:0051028
GO:0003676
GO:0005515
GO:0005634
GO:0006355
GO:0005634
GO:0006606
GO:0051028
GO:0005515
GO:0000166
GO:0005515
GO:0006611
GO:0050769
GO:0050769
GO:0050769
GO:0050769
GO:0050769
GO:0050769
GO:0005515
GO:0005215
GO:0005215
GO:0005515
GO:0005515
GO:0005515
GO:0005515
GO:0005515
GO:0005515
GO:0005515
GO:0005515
GO:0005215
GO:0005215
GO:0000166
GO:0005515
GO:0045086
GO:0042101
GO:0045086
GO:0005515
GO:0048247
GO:0005515
GO:0000166
GO:0000166
GO:0000166
GO:0005515
GO:0005515
GO:0005515
GO:0005515
GO:0005515
GO:0005515
GO:0005515
GO:0000166
GO:0000166
GO:0006337
GO:0005515
HV1U4
GO:0003674
GO:0002230
GO:0005634
GO:0004435
GO:0045086
GO:0005887
GO:0006337
GO:0005515
GO:0033151
GO:0000166
GO:0005487
GO:0005487
GO:0051028
GO:0005215
GO:0005487
GO:0005515
GO:0005215
GO:0051028
GO:0051028
GO:0005515
GO:0051028
GO:0005487
GO:0003682
GO:0005215
GO:0005515
GO:0005215
GO:0051028
GO:0003676
GO:0005515
GO:0003674
GO:0002230
GO:0005634
GO:0004435
GO:0045086
GO:0005887
GO:0006337
GO:0005515
GO:0033151
GO:0000166
GO:0005487
GO:0005487
GO:0051028
GO:0005215
GO:0005487
GO:0005515
GO:0005215
GO:0051028
GO:0051028
GO:0005515
GO:0051028
GO:0005487
GO:0003682
GO:0005215
GO:0005515
GO:0005215
GO:0051028
GO:0003676
GO:0005515
GO:0005634
GO:0005634
GO:0006355
GO:0006355
GO:0005634
GO:0005634
GO:0006606
GO:0006606
GO:0003674
GO:0002230
GO:0005634
GO:0004435
GO:0045086
GO:0005887
GO:0006337
GO:0005515
GO:0005634
GO:0033151
GO:0000166
GO:0005487
GO:0005487
GO:0051028
GO:0005215
GO:0005487
GO:0005515
GO:0005215
GO:0051028
GO:0051028
GO:0005515
GO:0051028
GO:0005487
GO:0003682
GO:0005215
GO:0005515
GO:0005215
GO:0051028
GO:0003676
GO:0005515
GO:0005634
GO:0006355
GO:0005634
GO:0046604
GO:0000166
GO:0006606
GO:0003682
GO:0051028
GO:0051028
GO:0051028
GO:0005515
GO:0000079
GO:0005515
GO:0000166
GO:0000166
GO:0006470
GO:0005515
GO:0006357
GO:0005515
GO:0005515
GO:0000166
GO:0000166
GO:0006367
GO:0006379
GO:0000166
GO:0006355
GO:0005515
GO:0005515
GO:0000166
GO:0006367
GO:0006367
GO:0006367
GO:0006356
GO:0006356
GO:0006367
GO:0006367
GO:0006367
GO:0006367
GO:0000166
GO:0006367
GO:0006367
GO:0005488
GO:0006368
GO:0006338
GO:0006355
GO:0006367
GO:0000166
GO:0030218
GO:0005515
GO:0006367
GO:0006367
GO:0006367
GO:0000166
GO:0000166
GO:0000166
GO:0003674
GO:0002230
GO:0005634
GO:0004435
GO:0045086
GO:0005262
GO:0005887
GO:0005515
GO:0005515
GO:0006337
GO:0005515
GO:0033151
GO:0000166
GO:0005487
GO:0005487
GO:0051028
GO:0005215
GO:0005487
GO:0005515
GO:0005215
GO:0051028
GO:0051028
GO:0005515
GO:0051028
GO:0005487
GO:0003682
GO:0005215
GO:0005515
GO:0005215
GO:0051028
GO:0003676
GO:0005515
GO:0005634
GO:0006355
GO:0005634
GO:0006606
GO:0005515
GO:0051028
GO:0000166
GO:0005515
GO:0006611
GO:0050769
GO:0050769
GO:0050769
GO:0050769
GO:0005515
GO:0005215
GO:0005215
GO:0005515
GO:0005515
GO:0005515
GO:0005515
GO:0005515
GO:0005515
GO:0005515
GO:0005515
GO:0005215
GO:0005215
GO:0000166
GO:0005515
GO:0045086
GO:0042101
GO:0045086
GO:0005515
GO:0048247
GO:0005515
GO:0000166
GO:0000166
GO:0000166
GO:0005515
GO:0005515
GO:0005515
GO:0005515
GO:0005515
GO:0000166
GO:0000166
GO:0006337
GO:0005515
