# Supplementary material for: Exploring virus relationships based on virus-host protein-protein interaction network
Source: BMC Syst Biol. 2011 Dec 23;5(Suppl 3):S11. doi: 10.1186/1752-0509-5-S3-S11 (PMC3287566; doi:10.1186/1752-0509-5-S3-S11)
Supplement: Additional file 2 — Tree files based on the GO terms of "Biological Process", "Cellular Component" of HIV and all of the viruses in our network have been stored in this supplementary file. These tree files can be viewed with the help of "treeview" and other similar software. [file 1752-0509-5-S3-S11-S2.txt]

This tree file describe the relationship between HIV viruses on the basis of "Biological Process" Go term.
(HV1Y2:1,(HV1H3:1,(HV1C4:1,(HV2CA:1,(HV2G1:1,(HV1W1:1,(HV2RO:1,(HV1Z2:1,(HV1Z8:1,(HV1ZH:1,(HV1LA:1,(HV2D1:1,(HV1B8:1,(HV2KR:1,(HV1JR:1,(HV1MA:1,(HV2BE:1,(HV1A2:1,(HV1Z3:1,(HV2SB:1,(HV1SC:1,(HV192:1,(HV1BN:1,(HV1B5:1,(HV1J3:1,(HV1S3:1,(HV1MN:1,(HV1W2:1,(HV1S1:1,(HV1N5:1,(HV1H2:1,(HV1LW:1,(HV1Z6:1,(HV112:1,(HV1EL:1,(HV2NZ:1,(HV1BR:1,(HV1RH:1,(HV2D2:1,(HV1NA:1,(HV1ND:1,(HV1OY:1,(HV1KB:1,(HV1B1:1,(HV1MF:1,(HV2ST:1,HV1U4:1):0):0):0):0):0):0):0):0):0):0):0):0):0):0):0):0):0):0):0):0):0):0):0):0):0):0):0):0):0):0):0):0):0):0):0):0):0):0):0):0):0):0):0):0):0);

This tree file describe the relationship between HIV viruses on the basis of "Cellular Component" Go term.
(HV2CA:2,(HV2G1:2,(HV2RO:2,(HV1LA:2,(HV2D1:2,(HV2BE:2,(HV2SB:2,(HV2NZ:2,(HV2D2:2,(HV2ST:2,(HV1Y2:1,(HV1H3:1,(HV1C4:1,(HV1W1:1,(HV1Z2:1,(HV1Z8:1,(HV1ZH:1,(HV1B8:1,(HV2KR:1,(HV1JR:1,(HV1MA:1,(HV1A2:1,(HV1Z3:1,(HV1SC:1,(HV192:1,(HV1BN:1,(HV1B5:1,(HV1J3:1,(HV1S3:1,(HV1MN:1,(HV1W2:1,(HV1S1:1,(HV1N5:1,(HV1H2:1,(HV1LW:1,(HV1Z6:1,(HV112:1,(HV1EL:1,(HV1BR:1,(HV1RH:1,(HV1NA:1,(HV1ND:1,(HV1OY:1,(HV1KB:1,(HV1B1:1,(HV1U4:1,HV1MF:1):0):0):0):0):0):0):0):0):0):0):0):0):0):0):0):0):0):0):0):0):0):0):0):0):0):0):0):0):0):0):0):0):0):0):0):1):0):0):0):0):0):0):0):0):0);

This tree file describe the relationship between all viruses in our network on the basis of "Biological Process" Go term.
((HCVH ssRNA positive-strand viruses no DNA stage:1,(HCVCO ssRNA positive-strand viruses no DNA stage:1,(HHV1 dsDNA viruses no RNA stage:1,(HCVBK ssRNA positive-strand viruses no DNA stage:1,(HCVJ4 ssRNA positive-strand viruses no DNA stage:1,(HCMVA dsDNA viruses no RNA stage:1,(CVHSA ssRNA positive-strand viruses no DNA stage:1,CHV12 dsDNA viruses no RNA stage:1):0):0):0):0):0):0):625,((HCVJ6 ssRNA positive-strand viruses no DNA stage:7,(VACCC dsDNA viruses no RNA stage:7,POVMA dsDNA viruses no RNA stage:7):0):12,((CRPVK dsDNA viruses no RNA stage:2,PUUMS ssRNA negative-strand viruses:2):17,(MHV68 dsDNA viruses no RNA stage:19,((HV1H3 Retro-transcribing viruses:1,(HV192 Retro-transcribing viruses:1,(HPV16 dsDNA viruses no RNA stage:1,(HPV31 dsDNA viruses no RNA stage:1,(HV1B8 Retro-transcribing viruses:1,(HV1JR Retro-transcribing viruses:1,(9HIV1 Retroviridae:1,(ADE02 dsDNA viruses no RNA stage:1,(SHV2C dsDNA viruses no RNA stage:1,(HV112 Retro-transcribing viruses:1,(HV1N5 Retro-transcribing viruses:1,(HV2BE Retro-transcribing viruses:1,(HV1BR Retro-transcribing viruses:1,(HPV08 dsDNA viruses no RNA stage:1,(HV1Z8 Retro-transcribing viruses:1,(HBV Retro-transcribing viruses:1,(ADE05 dsDNA viruses no RNA stage:1,(HV1MN Retro-transcribing viruses:1,(HV1B1 Retro-transcribing viruses:1,(BLV Retro-transcribing viruses:1,(HV1C4 Retro-transcribing viruses:1,(HV2NZ Retro-transcribing viruses:1,(HV1Z2 Retro-transcribing viruses:1,(HV1MA Retro-transcribing viruses:1,(HPV6B dsDNA viruses no RNA stage:1,(HPV11 dsDNA viruses no RNA stage:1,(HV1Z3 Retro-transcribing viruses:1,(HV1MF Retro-transcribing viruses:1,(HPV18 dsDNA viruses no RNA stage:1,(HV1ND Retro-transcribing viruses:1,(HV1EL Retro-transcribing viruses:1,(HV1KB Retro-transcribing viruses:1,(HV1LA Retro-transcribing viruses:1,(HV2D1 Retro-transcribing viruses:1,(SV40 dsDNA viruses no RNA stage:1,(HV1A2 Retro-transcribing viruses:1,(HV2SB Retro-transcribing viruses:1,(HV1BN Retro-transcribing viruses:1,(HV1B5 Retro-transcribing viruses:1,(HV1S3 Retro-transcribing viruses:1,(HV1W2 Retro-transcribing viruses:1,(ADE12 dsDNA viruses no RNA stage:1,(EBVG dsDNA viruses no RNA stage:1,(BPV1 dsDNA viruses no RNA stage:1,(HV1LW Retro-transcribing viruses:1,(HV2G1 Retro-transcribing viruses:1,(HV1RH Retro-transcribing viruses:1,(HV1W1 Retro-transcribing viruses:1,(HV1NA Retro-transcribing viruses:1,(HV1OY Retro-transcribing viruses:1,(HV2ST Retro-transcribing viruses:1,(I34A1 ssRNA negative-strand viruses:1,(HTL1C Retro-transcribing viruses:1,(HHV8 dsDNA viruses no RNA stage:1,(HV2RO Retro-transcribing viruses:1,(HCV1 ssRNA positive-strand viruses no DNA stage:1,(EBV dsDNA viruses no RNA stage:1,(HV1ZH Retro-transcribing viruses:1,(HPV1A dsDNA viruses no RNA stage:1,(HV1Y2 Retro-transcribing viruses:1,(HV2KR Retro-transcribing viruses:1,(HV1SC Retro-transcribing viruses:1,(HV1J3 Retro-transcribing viruses:1,(HV1H2 Retro-transcribing viruses:1,(HV1U4 Retro-transcribing viruses:1,(HV1S1 Retro-transcribing viruses:1,(HV1Z6 Retro-transcribing viruses:1,(HV2CA Retro-transcribing viruses:1,HV2D2 Retro-transcribing viruses:1):0):0):0):0):0):0):0):0):0):0):0):0):0):0):0):0):0):0):0):0):0):0):0):0):0):0):0):0):0):0):0):0):0):0):0):0):0):0):0):0):0):0):0):0):0):0):0):0):0):0):0):0):0):0):0):0):0):0):0):0):0):0):0):0):0):0):0):15,(HHV11 dsDNA viruses no RNA stage:1,(HHV2 dsDNA viruses no RNA stageH:1,(HANTV ssRNA negative-strand viruses:1,(AAV2 ssDNA viruses:1,(SEOUS ssRNA negative-strand viruses:1,RSVSR Retro-transcribing viruses:1):0):0):0):0):15):3):0):0):607);

This tree file describe the relationship between all viruses in our network on the basis of "Cellular Component" Go term.
(HEVBU ssRNA positive-strand viruses no DNA stage:2,(HV2BE Retro-transcribing viruses:2,(HV2NZ Retro-transcribing viruses:2,(HV1LA Retro-transcribing viruses:2,(HV2D1 Retro-transcribing viruses:2,(HV2SB Retro-transcribing viruses:2,(HV2G1 Retro-transcribing viruses:2,(HV2ST Retro-transcribing viruses:2,(HV2RO Retro-transcribing viruses:2,((HV1H3 Retro-transcribing viruses:1,(HV192 Retro-transcribing viruses:1,(HPV16 dsDNA viruses no RNA stage:1,(HPV31 dsDNA viruses no RNA stage:1,(HV1B8 Retro-transcribing viruses:1,(HV1JR Retro-transcribing viruses:1,(9HIV1 Retroviridae:1,(HV112 Retro-transcribing viruses:1,(HCVH ssRNA positive-strand viruses no DNA stage:1,(HV1N5 Retro-transcribing viruses:1,(HV1BR Retro-transcribing viruses:1,(HPV08 dsDNA viruses no RNA stage:1,(HV1Z8 Retro-transcribing viruses:1,(HBV Retro-transcribing viruses:1,(ADE05 dsDNA viruses no RNA stage:1,(HV1MN Retro-transcribing viruses:1,(HV1B1 Retro-transcribing viruses:1,(HV1C4 Retro-transcribing viruses:1,(HHV11 dsDNA viruses no RNA stage:1,(MEASF ssRNA negative-strand viruses:1,(HV1Z2 Retro-transcribing viruses:1,(HV1MA Retro-transcribing viruses:1,(HPV6B dsDNA viruses no RNA stage:1,(HCVCO ssRNA positive-strand viruses no DNA stage:1,(MEASE ssRNA negative-strand viruses:1,(HPV11 dsDNA viruses no RNA stage:1,(HV1Z3 Retro-transcribing viruses:1,(HV1MF Retro-transcribing viruses:1,(HPV18 dsDNA viruses no RNA stage:1,(HV1ND Retro-transcribing viruses:1,(HV1EL Retro-transcribing viruses:1,(HV1KB Retro-transcribing viruses:1,(SV40 dsDNA viruses no RNA stage:1,(HV1A2 Retro-transcribing viruses:1,(HV1BN Retro-transcribing viruses:1,(HV1B5 Retro-transcribing viruses:1,(HANTV ssRNA negative-strand viruses:1,(HV1S3 Retro-transcribing viruses:1,(HV1W2 Retro-transcribing viruses:1,(ADE12 dsDNA viruses no RNA stage:1,(EBVG dsDNA viruses no RNA stage:1,(BPV1 dsDNA viruses no RNA stage:1,(HV1LW Retro-transcribing viruses:1,(HV1RH Retro-transcribing viruses:1,(HV1W1 Retro-transcribing viruses:1,(HV1NA Retro-transcribing viruses:1,(HV1OY Retro-transcribing viruses:1,(I34A1 ssRNA negative-strand viruses:1,(VSNJO ssRNA negative-strand viruses:1,(HTL1C Retro-transcribing viruses:1,(HHV8 dsDNA viruses no RNA stage:1,(HCV1 ssRNA positive-strand viruses no DNA stage:1,(EBV dsDNA viruses no RNA stage:1,(HV1ZH Retro-transcribing viruses:1,(HPV1A dsDNA viruses no RNA stage:1,(SEOUS ssRNA negative-strand viruses:1,(HV1Y2 Retro-transcribing viruses:1,(HV2KR Retro-transcribing viruses:1,(HV1SC Retro-transcribing viruses:1,(HV1J3 Retro-transcribing viruses:1,(HV1H2 Retro-transcribing viruses:1,(HV1U4 Retro-transcribing viruses:1,(HV1S1 Retro-transcribing viruses:1,(HV1Z6 Retro-transcribing viruses:1,AVIS2 Retro-transcribing viruses:1):0):0):0):0):0):0):0):0):0):0):0):0):0):0):0):0):0):0):0):0):0):0):0):0):0):0):0):0):0):0):0):0):0):0):0):0):0):0):0):0):0):0):0):0):0):0):0):0):0):0):0):0):0):0):0):0):0):0):0):0):0):0):0):1,(HV2CA Retro-transcribing viruses:2,HV2D2 Retro-transcribing viruses:2):0):0):0):0):0):0):0):0):0):0);
